# Supplementary material for: Pneumonia severity index in viral community acquired pneumonia in adults
Source: PLoS One. 2019 Mar 6;14(3):e0210102. doi: 10.1371/journal.pone.0210102 (PMC6402623; doi:10.1371/journal.pone.0210102)
Supplement: S1 File — (XLSX) [file pone.0210102.s001.xlsx]

## Sheet: Sheet1
Sex	RESULT	Virus	Nursing home	Neoplastic disease	CHF	CVA	Renal Dz	DM	Liver Dz	COPD	Asthma	Altered mental status	ICU	Pulse	pulse>=125	RR	RR >= 30	systolic BP	sBP < 90	Temp	Temp < 35 or >=40	pH	pH<7.35	BUN	BUN > 30	Na	Na < 130	Glucose	Glu>=250	Hct	Hct PSI	PaO2	Pleural effusion	PSI total	PSI correction	CT consolidation	CT infiltration	CT haziness	CT Dx	X-ray Dx	Bilaterl pleural effusion	CT pneumonia	chest X-ray pneumonia	radiologic Pneumonia	radiologic bilateral pneumonia	sputum positive	blood positive	Adm duration	Hospital Death
0	negative	0	0	0	0	0	0	0	0	0	0	1	0	0	0	0	0	0	1	0	1	6.66	1	15	0	135	0	525	1	42.8	0	1	0	156	156	2	0	2	1	1		1	1	1		1	0	13	0
1	Influenza A	1	0	0	0	0	0	0	0	0	0	1	0	0	0	0	0	0	1	0	1	6.85	1	16	0	137	0	348	1	46.9	0	1	1	152.1	152.1	2	0	2	0	0	2	1		1		0	0	1	1
1	negative	0	0	0	0	0	0	0	0	1	0	1	0	0	0	0	0	0	1	0	1	6.89	1	6	0	139	0	448	1	41.9	0	1	0	161.2	161.2	1	0	1	0	0		1		1		1	1	12	0
0	negative	0	1	0	1	0	0	1	0	0	0	1	0	118	0	21	0	100	0	35.5	0	6.89	1	15	0	136	0	279	1	27.7	10	1	1	169.5	179.5	0	2	2	0	0	2	1		1		0	0		2
0	negative	0	0	0	0	0	0	0	0	0	0	1	1	110	0	28	0	200	0	37.1	0	6.93	1	20	0	135	0	298	1	36.9	0	1	1	161	161	1	0	1	1	2	2	1		1		0	0	1	1
1	negative	0	0	0	0	0	0	0	0	0	0	1	1	0	0	0	0	0	1	0	1	6.99	1	18	0	137	0	301	1	37.8	0	1	0	172	172	2	2	2	0	0		1		1		0	0	18	0
1	negative	0	0	0	0	0	0	0	0	0	0	0	0	102	0	20	0	100	0	36	0	7.014	1	16	0	152	0	219	0	35.9	0	0	0	75.4	75.4	2	0	2	1	2		1		1		0	0	7	0
1	negative	0	0	0	0	0	0	0	0	0	0	0	1	120	0	22	0	140	0	36.2	0	7.031	1	30	0	134	0	86	0	33.8	0	0	1	91	91	2	0	2	1	1	1	1	1	1		0	1	1	0
0	Influenza B	1	0	0	1	0	0	0	0	0	0	1	1	107	0	32	1	130	0	36.3	0	7.04	1	16	0	136	0	217	0	38.1	0	1	0	158	158	2	0	2	0	0		1		1		0	1	31	1
0	negative	0	0	0	0	0	0	0	0	0	0	1	1	0	0	0	0	0	1	35.7	0	7.04	1	17	0	143	0	204	0	43.3	0	1	1	158	158	2	0	2	1	1	2	1	1	1		0	0	27	1
1	Influenza A	1	0	1	0	0	0	0	0	0	0	0	0	86	0	26	0	130	0	36.6	0	7.041	1	25	0	146	0	140	0	40.2	0	1	1	158	158	0	0	0	1	1	1		1	1		1	0	33	1
1	negative	0	0	0	1	0	0	0	0	0	0	0	0	91	0	30	1	180	0	35.7	0	7.06	1	14	0	140	0	387	1	39	0	1	1	154.9	154.9	0	0	0	3	0	1		1	1		0	0	12	2
1	negative	0	0	0	0	0	0	0	0	0	0	0	0	132	1	28	0	210	0	36	0	7.08	1	33	1	140	0	192	0	40.2	0	0	0	133.9	133.9	2	0	2	3	0		1		1		0	0	7	0
0	rhinovirus	1	1	0	1	1	0	0	0	0	1	0	0	51	0	36	1	100	0	37.6	0	7.08	1	23	0	135	0	305	1	35.7	0	1	1	180.9	180.9	1	0	1	1	1	2	1	1	1		1	0		1
0	negative	0	0	0	0	0	0	1	0	0	0	0	0	104	0	32	1	95	0	35.7	0	7.09	1	24	0	140	0	247	0	29.2	10	0	1	131	141	0	0	0	1	1	1		1	1		0	0	5	0
1	rhinovirus	1	0	0	0	1	0	0	0	0	0	0	0	75	0	20	0	135	0	36.8	0	7.09	1	38	1	133	0	118	0	39.4	0	1	1	158	158	0	0	0	1	1	1		1	1		0	0		2
0	negative	0	1	0	0	0	0	1	0	0	0	0	0	110	0	22	0	120	0	37.2	0	7.1	1	51	1	134	0	178	0	35.5	0	1	1	152.7	152.7	1	0	1	1	0	1	1	1	1		0	0	13	0
0	negative	0	0	0	0	0	0	0	0	0	1	1	1	145	1	35	1	180	0	35.2	0	7.1	1	20	0	139	0	313	1	32.7	0	1	1	174	174	2	0	2	1	2	2	1		1		0	0	32	1
1	negative	0	0	1	0	0	0	0	0	0	0	1	1	104	0	20	0	80	1	35	0	7.107	1	14	0	135	0	245	0	37.1	0	1	0	175	175	2	0	2	1	1		1	1	1		0	1	1	1
1	negative	0	0	1	0	0	0	0	0	0	0	0	0	82	0	18	0	120	0	37.2	0	7.109	1	21	0	138	0	170	0	29.2	10	1	1	152.1	162.1	0	0	0	3	2	1		1	1		0	1	17	1
0	negative	0	0	0	0	0	1	0	0	0	0	0	1	62	0	20	0	150	0	36	0	7.11	1	29	0	135	0	214	0	36.3	0	1	1	134	134	1	0	1	0	2	2	1		1		1	0	47	0
0	negative	0	0	0	0	0	0	0	0	1	0	1	1	133	1	33	1	110	0	36.8	0	7.11	1	16	0	134	0	262	1	52.3	0	1	0	149	149	1	0	1	1	1		1	1	1		1	0	7	1
0	negative	0	0	0	0	0	0	0	1	0	0	1	0	51	0	28	0	154	0	36.6	0	7.112	1	39	1	145	0	143	0	27.4	10	1	0	159	169	2	0	2	1	1		1	1	1		1	0	2	1
1	negative	0	0	0	0	1	0	0	0	0	0	1	1	145	1	18	0	118	0	38.9	0	7.116	1	35	1	142	0	67	0	49.1	0	1	1	181	181	2	0	2	3	0	2	1		1		0	0	8	1
1	negative	0	0	0	1	0	0	1	0	0	0	1	1	73	0	33	1	170	0	36.5	0	7.12	1	29	0	138	0	221	0	29.8	10	1	1	185	195	1	0	1	1	2	2	1		1		0	0	9	2
0	negative	0	0	0	1	0	0	0	0	0	1	1	1	120	0	28	0	200	0	36	0	7.12	1	21	0	141	0	225	0	39.5	0	1	1	156	156	2	0	2	1	1	2	1	1	1		0	0	37	1
1	negative	0	1	0	0	1	0	0	0	0	0	1	0	136	1	21	0	100	0	36.2	0	7.12	1	26	0	145	0	148	0	35.7	0	1	1	187	187	2	0	2	1	1	1	1	1	1		0	0		2
0	negative	0	0	0	1	0	1	0	0	0	0	0	0	72	0	20	0	110	0	36.6	0	7.13	1	110	1	123	1	119	0	29.9	10	0	1	171.2	181.2	0	0	0	3	0	1		1	1		0	0	6	0
1	negative	0	0	0	0	0	0	0	0	0	0	1	0	72	0	20	0	110	0	36.1	0	7.14	1	15	0	131	0	345	1	39.8	0	1	0	145.2	145.2	2	0	2	1	0		1		1		0	0	9	1
0	RSV	1	0	0	1	0	0	1	0	1	0	1	1	78	0	20	0	120	0	36.4	0	7.15	1	26	0	137	0	279	1	38.2	0	1	1	160	160	2	0	2	0	1	2	1	1	1		0	0	19	1
1	negative	0	0	1	0	0	0	1	0	0	0	0	1	96	0	24	0	100	0	36.6	0	7.15	1	148	1	128	1	236	0	21.4	10	1	1	174.4	184.4	2	1	2	1	2	1	1	1	1		1	0	52	1
1	negative	0	0	0	0	0	1	1	0	0	0	1	1	120	0	30	1	160	0	36.5	0	7.152	1	27	0	140	0	53	0	24.6	10	1	0	161.6	171.6	0	2	2	3	0		1		1		0	0	13	1
1	negative	0	0	0	0	0	0	0	0	0	0	0	1	100	0	22	0	130	0	36.9	0	7.164	1	47	1	134	0	201	0	34.4	0	1	1	142.1	142.1	0	0	0	1	1	2		1	1		0	0	9	1
0	negative	0	0	0	0	0	0	0	0	0	0	0	1	62	0	20	0	98	0	36.6	0	7.169	1	46	1	135	0	262	1	41.1	0	1	1	134.4	134.4	0	0	0	1	1	2		1	1		1	0	22	1
1	negative	0	0	0	0	0	1	1	0	0	1	0	1	103	0	30	1	182	0	35.6	0	7.17	1	74	1	131	0	388	1	28.8	10	1	1	192	202	1	0	1	1	1	2	1	1	1		0	0	2	1
1	negative	0	0	0	0	0	0	0	0	0	0	1	1	121	0	20	0	150	0	36	0	7.17	1	27	0	141	0	112	0	38.8	0	1	1	155	155	0	0	0	1	1	2		1	1		0	0	18	1
1	negative	0	0	1	0	0	0	1	0	0	0	0	1	120	0	20	0	146	0	36.5	0	7.173	1	17	0	138	0	144	0	27.1	10	1	0	131.5	141.5	1	0	1	1	0		1		1		1	1	123	1
1	negative	0	0	0	0	1	1	1	1	0	0	1	1	197	1	42	1	253	0	36.2	0	7.175	1	78	1	132	0	192	0	33.9	0	1	1	215.2	215.2	2	0	2	0	2	2	1		1		0	0	8	1
0	negative	0	0	0	0	1	1	0	0	0	0	1	1	100	0	20	0	80	1	36.5	0	7.18	1	47	1	134	0	103	0	32	0	1	1	197	197	0	0	0	1	1	2		1	1		0	0	70	0
1	negative	0	0	0	1	0	0	0	0	1	0	0	0	142	1	30	1	190	0	36	0	7.18	1	36	1	137	0	204	0	38.6	0	1	1	189	189	2	0	2	1	1	2	1	1	1		0	0	13	1
0	RSV	1	1	0	1	1	0	0	0	1	0	0	1	88	0	20	0	120	0	36.2	0	7.183	1	33	1	138	0	184	0	36.3	0	0	1	168	168	0	0	0	1	0	1		1	1		1	0	18	0
1	negative	0	0	0	0	0	0	0	1	0	0	1	1	68	0	20	0	160	0	37.9	0	7.184	1	19	0	131	0	247	0	30	0	1	0	116	116	0	0	0	1	1	2		1	1		1	1	23	0
1	negative	0	0	0	0	0	1	0	0	0	0	0	1	117	0	20	0	233	0	36.51	0	7.19	1	182	1	132	0	110	0	19.7	10	0	1	111	121	0	0	0	0	0	1		1	1		0	0	17	0
1	negative	0	0	0	0	0	0	0	1	0	0	0	0	66	0	20	0	128	0	36.3	0	7.194	1	32	1	144	0	144.8	0	29.9	10	1	0	151.6	161.6	2	0	2	1	1		1	1	1		1	0	11	0
1	negative	0	0	0	0	0	0	0	0	0	0	1	0	50	0	21	0	102	0	39.6	0	7.197	1	32	1	131	0	89	0	28.9	10	1	0	159	169	0	0	0	1	1			1	1		1	0		1
0	negative	0	0	0	0	0	0	0	0	0	0	1	1	150	1	30	1	60	1	35.8	0	7.198	1	94	1	141	0	246	0	32.2	0	0	1	206	206	2	0	2	1	1	1	1	1	1		1	0	2	1
1	negative	0	0	0	0	0	1	1	0	0	0	0	0	68	0	22	0	149	0	35	0	7.2	1	41	1	144	0	158	0	28	10	1	1	157.5	167.5	0	0	0	1	0	1		1	1		1	0	89	1
1	negative	0	0	0	0	0	0	0	0	1	0	0	0	160	1	30	1	80	1	38.8	0	7.2	1	17	0	139	0	104	0	39.2	0	1	1	181	181	2	0	2	1	2	2	1		1		0	0		1
1	negative	0	0	0	0	0	0	0	0	0	0	0	0	89	0	28	0	126	0	38.1	0	7.2	1	55	1	138	0	223	0	33.1	0	0	0	121	121	0	0	0	1	1			1	1		0	0	12	1
1	RSV	1	0	0	0	0	0	0	0	1	1	0	0	108	0	25	0	188	0	36	0	7.2	1	14	0	140	0	113	0	46.5	0	1	0	116	116	0	0	0	1	1			1	1		0	0	8	0
1	negative	0	0	0	0	0	0	0	0	0	0	0	1	140	1	48	1	160	0	37.5	0	7.21	1	24	0	129	1	160	0	32.9	0	1	1	158	158	2	0	2	1	1	2	1	1	1		0	0	9	1
1	negative	0	0	0	0	0	0	1	0	0	0	1	1	120	0	25	0	130	0	35.6	0	7.21	1	18	0	140	0	217	0	42.4	0	1	0	122	122	2	0	2	1	1		1	1	1		0	0	21	0
1	negative	0	0	0	0	0	0	0	0	0	0	1	1	130	1	50	1	150	0	38.3	0	7.22	1	15	0	132	0	266	1	44.8	0	1	1	180.3	180.3	2	0	2	1	1	1	1	1	1		0	0	36	1
1	parainfluenza	1	0	0	0	0	0	0	0	0	0	1	1	124	0	36	1	90	0	36.5	0	7.22	1	14	0	135	0	135	0	35	0	1	1	141	141	2	0	2	1	1	2	1	1	1		1	0	2	1
0	negative	0	0	0	0	0	0	0	0	0	0	0	0	71	0	20	0	134	0	38.3	0	7.225	1	118	1	145	0	76	0	26.1	10	0	0	113	123	0	0	0	1	1			1	1		0	0	2	0
0	negative	0	0	1	0	0	0	1	0	0	0	0	1	100	0	20	0	100	0	37.7	0	7.23	1	50	1	144	0	138	0	26.3	10	1	0	153.7	163.7	2	0	2	1	1		1	1	1		1	0	49	1
1	negative	0	0	0	1	0	0	0	0	0	0	0	0	141	1	40	1	130	0	36.3	0	7.23	1	23	0	135	0	253	1	45.3	0	1	1	167	167	2	2	2	1	1	2	1	1	1		1	0	6	0
1	negative	0	0	1	0	0	1	1	0	0	0	0	1	126	1	28	0	120	0	37.7	0	7.23	1	38	1	133	0	155	0	29.7	10	1	0	184	194	0	0	0	1	1			1	1		0	1	1	1
1	negative	0	0	0	0	0	0	0	0	0	0	1	1	113	0	32	1	117	0	36.4	0	7.231	1	24	0	143	0	248	0	35	0	1	0	153	153	1	0	1	0	0		1		1		1	0	1	1
1	negative	0	0	0	0	0	1	0	1	0	0	0	1	75	0	26	0	94	0	36.4	0	7.231	1	52	1	131	0	45	0	27.2	10	1	1	157.9	167.9	0	0	0	0	0	1		1	1		1	0	9	1
0	negative	0	0	0	1	1	0	1	0	0	0	0	1	85	0	20	0	140	0	36.6	0	7.238	1	13	0	137	0	226	0	39.1	0	1	1	125.9	125.9	0	0	0	1	1	2		1	1		0	1	24	0
0	negative	0	1	0	1	0	0	0	0	0	0	1	1	90	0	20	0	110	0	37	0	7.24	1	9	0	134	0	137	0	31.3	0	1	0	143	143	2	0	2	1	1		1	1	1		1	0	7	0
1	negative	0	0	0	0	0	0	0	0	0	0	0	1	132	1	30	1	163	0	36.5	0	7.24	1	15	0	136	0	308	1	31.5	0	1	1	137.5	137.5	2	0	2	1	0	2	1		1		0	0	5	1
0	rhinovirus	1	0	0	0	0	1	0	0	0	0	1	1	99	0	32	1	130	0	38.2	0	7.24	1	54	1	138	0	142	0	56.6	0	1	1	166	166	1	0	1	0	0	1	1	1	1		1	0	72	1
1	Influenza A	1	0	0	0	0	0	0	0	1	0	0	0	106	0	28	0	171	0	36.6	0	7.24	1	27	0	134	0	230	0	39.7	0	1	1	127.7	127.7	2	0	2	1	1	1	1	1	1		1	0	7	0
0	negative	0	0	0	0	0	0	1	0	0	0	0	0	126	1	30	1	120	0	35.3	0	7.24	1	24	0	133	0	244	0	32.4	0	1	0	142	142	0	0	0	1	1			1	1		0	0	4	0
1	negative	0	0	0	0	0	1	1	0	0	0	0	0	84	0	20	0	100	0	36.8	0	7.247	1	25.01	0	135	0	198	0	29.3	10	1	1	141	151	2	0	2	1	2	2	1		1		1	0	12	1
0	Influenza A	1	0	0	1	0	0	0	0	1	0	1	1	96	0	21	0	0	1	37.4	0	7.248	1	16	0	143	0	203	0	39.5	0	1	1	148.2	148.2	0	0	0	0	0	1		1	1		0	0	37	1
0	negative	0	0	0	0	0	0	1	0	1	0	0	0	103	0	20	0	130	0	36.5	0	7.25	1	43	1	128	1	227	0	30.7	0	0	0	141.11	141.11	1	0	1	1	2		1		1		1	0	10	0
0	negative	0	0	0	0	0	1	0	0	0	0	0	0	104	0	24	0	153	0	36.8	0	7.25	1	79	1	135	0	128	0	33.5	0	0	0	135	135	2	0	2	1	1		1	1	1		0	0	13	0
0	parainfluenza	1	1	0	0	1	0	0	0	0	0	1	1	142	1	23	0	80	1	36.5	0	7.25	1	28	0	141	0	218	0	32	0	1	1	197	197	2	0	2	1	1	2	1	1	1		1	1	36	1
1	negative	0	0	0	0	0	0	0	0	0	0	0	0	38	0	20	0	100	0	35.1	0	7.25	1	22	0	136	0	104	0	30.5	0	1	1	134.1	134.1	0	0	0	1	1	1		1	1		0	0		0
0	negative	0	0	0	0	0	1	1	0	0	0	1	1	75	0	20	0	130	0	36.9	0	7.258	1	68	1	135	0	80	0	25.9	10	1	1	151	161	0	0	0	1	0	1		1	1		0	0	15	0
0	negative	0	0	0	0	0	0	1	1	0	0	0	1	140	1	25	0	121	0	38	0	7.26	1	24	0	136	0	298	1	28.3	10	0	0	138.1	148.1	1	0	1	1	1		1	1	1		1	0	22	1
0	negative	0	0	0	0	0	0	0	0	0	0	1	0	126	1	30	1	138	0	36.6	0	7.26	1	43	1	139	0	149	0	37.9	0	0	0	168.8	168.8	2	2	2	1	1		1	1	1		0	0	13	0
0	RSV	1	0	0	0	0	1	1	0	0	0	0	0	93	0	20	0	168	0	36.2	0	7.26	1	102	1	132	0	102	0	36.5	0	1	0	132	132	0	0	0	1	1			1	1		1	0	9	0
0	negative	0	0	0	0	1	1	1	0	0	0	1	0	140	1	26	0	80	1	38.1	0	7.26	1	26	0	137	0	318	1	33.6	0	1	1	197	197	0	0	0	1	2	1		1	1		1	1		1
1	parainfluenza	1	0	0	1	0	0	0	0	0	0	1	0	133	1	22	0	150	0	36.3	0	7.263	1	13	0	138	0	193	0	34.6	0	1	0	160	160	0	0	0	1	1			1	1		0	0		1
0	negative	0	0	0	0	0	0	1	0	1	0	0	0	122	0	28	0	126	0	36.3	0	7.264	1	15	0	138	0	193	0	38.7	0	1	1	98	98	1	0	1	1	1	1	1	1	1		0	0	3	2
1	negative	0	0	0	0	0	0	1	0	0	0	1	1	103	0	30	1	220	0	36.2	0	7.268	1	28	0	130	0	544	1	44.8	0	1	1	174	174	2	0	2	1	1	2	1	1	1		0	0	20	1
1	negative	0	0	0	0	0	0	0	0	1	0	0	0	102	0	26	0	121	0	36.8	0	7.268	1	34	1	131	0	157	0	34.1	0	1	1	143	143	2	0	2	1	1	2	1	1	1		0	0	1	1
0	negative	0	0	0	0	1	0	0	0	0	0	1	1	85	0	14	0	60	1	39	0	7.27	1	95	1	151	0	150	0	33.2	0	1	0	181	181	2	0	2	1	1		1	1	1		0	0	35	2
1	negative	0	0	0	0	0	0	0	0	1	0	0	1	104	0	28	0	146	0	36.6	0	7.273	1	44	1	130	0	201	0	36.6	0	1	1	148.11	148.11	2	0	2	1	1	1	1	1	1		0	0	16	1
1	negative	0	0	0	0	0	1	0	0	1	0	1	1	120	0	20	0	139	0	36.5	0	7.276	1	16	0	132	0	152	0	43.2	0	1	0	136	136	0	0	0	1	1			1	1		1	0	67	1
1	negative	0	0	0	0	0	0	0	0	0	1	0	0	180	1	24	0	140	0	37	0	7.28	1	26	0	135	0	199	0	44.5	0	1	0	134	134	1	0	1	1	1		1	1	1		1	0	13	0
0	negative	0	0	0	0	0	0	0	0	1	1	0	0	132	1	24	0	151	0	37.4	0	7.28	1	10	0	106	1	192	0	36.4	0	1	0	145	145	0	1	1	1	2		1		1		1	0	6	0
0	metapneumovirus	1	0	0	0	0	0	0	0	0	0	1	1	100	0	40	1	130	0	36	0	7.28	1	36	1	141	0	124	0	39.8	0	1	0	167	167	1	0	1	1	1		1	1	1		0	0	10	0
1	negative	0	0	0	0	1	1	1	0	0	0	1	1	86	0	14	0	80	1	38.3	0	7.28	1	71	1	130	0	327	1	29.3	10	1	0	190	200	0	0	0	1	1			1	1		0	1	6	1
1	negative	0	0	0	0	0	0	0	0	0	0	1	1	81	0	30	1	100	0	36.3	0	7.28	1	19	0	137	0	193	0	42.2	0	1	0	143.2	143.2	2	0	2	1	1		1	1	1		0	1	88	2
1	rhinovirus	1	0	0	0	0	1	0	0	0	0	1	0	94	0	20	0	162	0	37.2	0	7.281	1	160	1	138	0	135	0	26.8	10	1	0	133	143	2	0	2	1	0		1		1		0	0	24	0
0	Influenza A	1	1	0	0	0	0	0	0	0	1	0	1	146	1	48	1	100	0	37.2	0	7.283	1	30	0	130	0	222	0	33.4	0	1	0	163	163	1	0	1	2	0		1		1		1	0	11	2
1	negative	0	0	0	0	0	1	0	0	0	0	1	1	75	0	20	0	95	0	36.5	0	7.283	1	137	1	137	0	47	0	30	0	0	0	158	158	0	0	0	1	1			1	1		0	0	8	2
1	negative	0	0	0	0	0	0	0	0	1	0	1	0	96	0	22	0	120	0	37.8	0	7.285	1	20	0	138	0	296	1	39.1	0	1	1	138	138	1	0	1	0	2	1	1	1	1		0	0	14	0
1	negative	0	0	1	0	0	0	0	0	0	0	0	0	114	0	30	1	100	0	36.1	0	7.287	1	60	1	152	0	90	0	30.9	0	0	0	162.2	162.2	1	0	1	1	2		1		1		0	0	1	1
1	negative	0	1	0	0	1	1	0	0	0	0	1	1	87	0	14	0	180	0	36.9	0	7.288	1	142	1	131	0	170	0	32.2	0	1	0	193.3	193.3	0	0	0	1	1			1	1		1	0	22	2
0	negative	0	0	0	0	1	0	0	0	0	1	0	0	78	0	30	1	110	0	37.6	0	7.289	1	30	0	135	0	156	0	32.7	0	1	1	144	144	2	0	2	1	1	2	1	1	1		0	0	20	0
1	negative	0	0	0	0	0	0	0	0	0	1	0	0	130	1	20	0	200	0	37.7	0	7.29	1	38	1	136	0	152	0	36.4	0	0	1	152	152	1	0	1	1	2	1	1	1	1		0	0	26	0
1	Influenza A	1	0	0	0	0	0	0	0	0	0	0	0	78	0	22	0	111	0	36.4	0	7.29	1	69	1	139	0	86	0	39.6	0	1	1	168.11	168.11	2	2	2	1	1	1	1	1	1		0	0	6	2
0	rhinovirus RSV	1	0	0	1	0	0	0	0	0	1	1	1	120	0	30	1	90	0	36.5	0	7.29	1	102	1	141	0	165	0	38.5	0	1	1	195	195	2	0	2	1	0	2	1		1		0	0	6	1
0	rhinovirus	1	0	0	0	0	0	0	0	0	0	0	0	166	1	38	1	110	0	36.1	0	7.29	1	44	1	136	0	173	0	23.6	10	1	1	138	148	2	0	2	0	0	2	1		1		1	1		1
0	metapneumovirus	1	0	0	0	0	0	0	0	0	0	0	0	100	0	20	0	132	0	37.4	0	7.29	1	42	1	133	0	183	0	41	0	1	1	148	148	2	0	2	1	1	2	1	1	1		1	0	7	0
1	negative	0	0	0	0	0	0	0	1	0	0	1	1	103	0	30	1	159	0	34.7	1	7.29	1	13	0	134	0	221	0	34.4	0	1	1	193	193	2	0	2	1	1	2	1	1	1		1	0	44	1
0	negative	0	0	0	0	0	0	0	0	0	0	1	0	114	0	21	0	80	1	37.2	0	7.29	1	28	0	135	0	342	1	35.5	0	1	1	161.2	161.2	0	0	0	1	1	2		1	1		1	0		2
1	negative	0	0	0	0	0	1	1	0	0	0	0	0	84	0	20	0	150	0	38.1	0	7.29	1	126	1	124	1	259	1	26.9	10	1	0	169.1	179.1	1	0	1	1	1		1	1	1		0	0	13	0
1	negative	0	0	0	0	1	0	1	1	0	0	0	1	118	0	24	0	110	0	36.6	0	7.295	1	21	0	142	0	110	0	30	0	1	0	143.1	143.1	0	0	0	1	1			1	1		0	0	81	1
1	negative	0	0	1	0	0	1	1	0	0	0	0	0	98	0	20	0	147	0	36.9	0	7.296	1	53	1	134	0	119	0	27.3	10	1	1	182.8	192.8	0	0	0	0	0	1		1	1		1	0	64	0
1	negative	0	0	0	0	0	0	0	0	0	0	0	0	136	1	40	1	140	0	36.5	0	7.3	1	29	0	140	0	103	0	45.9	0	1	0	147	147	1	0	1	1	1		1	1	1		1	0	2	1
1	negative	0	0	0	0	0	1	1	0	0	0	1	1	114	0	28	0	160	0	37	0	7.3	1	56	1	127	1	124	0	33.9	0	1	1	190.6	190.6	0	0	0	1	1	1		1	1		0	0	1	1
0	negative	0	0	0	1	0	0	0	0	0	0	0	0	140	1	28	0	212	0	36.4	0	7.3	1	15	0	142	0	172	0	36.8	0	1	0	121.6	121.6	2	0	2	1	1		1	1	1		0	1		2
1	negative	0	0	1	0	0	0	0	0	0	0	1	1	88	0	32	1	140	0	37.7	0	7.303	1	44	1	136	0	226	0	31	0	1	0	195.5	195.5	0	0	0	1	1			1	1		0	0	1	1
1	negative	0	0	0	0	0	0	0	0	0	0	0	0	180	1	24	0	120	0	37.6	0	7.31	1	37	1	139	0	161	0	38.7	0	1	0	142.7	142.7	2	0	2	1	1		1	1	1		1	0	24	0
1	negative	0	0	0	0	1	0	0	0	0	0	1	1	60	0	37	1	130	0	37.4	0	7.31	1	52	1	134	0	94	0	42.7	0	1	0	199	199	2	0	2	1	1		1	1	1		0	1	209	2
1	negative	0	0	0	0	0	0	1	1	1	0	0	0	140	1	40	1	130	0	36.7	0	7.31	1	14	0	141	0	140	0	41	0	1	1	167	167	1	0	1	1	2	2	1		1		0	0	3	0
1	negative	0	0	0	0	1	1	1	1	0	0	0	0	140	1	24	0	90	0	37.4	0	7.31	1	24	0	130	0	71	0	34.8	0	1	1	160.11	160.11	1	0	1	1	1	2	1	1	1		1	1		1
0	Influenza A	1	0	0	0	1	0	1	0	0	0	0	0	75	0	28	0	139	0	37	0	7.31	1	50	1	135	0	138	0	24	10	1	0	131	141	2	0	2	1	1		1	1	1		0	0	7	0
1	negative	0	0	0	1	0	0	0	0	0	0	0	0	136	1	34	1	137	0	36	0	7.31	1	38	1	135	0	210	0	34.6	0	1	0	185.1	185.1	1	0	1	0	2		1		1		0	0	3	1
1	negative	0	0	0	0	0	1	1	1	0	0	1	0	93	0	30	1	70	1	35.6	0	7.31	1	75	1	139	0	146	0	29.9	10	1	0	236	246	0	2	2	2	1		1	1	1		0	0	25	1
1	negative	0	1	0	0	0	0	0	0	0	0	1	1	108	0	23	0	125	0	39	0	7.31	1	23	0	139	0	185	0	40.6	0	1	0	124.7	124.7	1	0	1	1	1		1	1	1		1	1	2	1
0	negative	0	0	0	1	0	0	0	1	0	1	1	1	146	1	40	1	140	0	36.6	0	7.312	1	44	1	137	0	133	0	26.3	10	1	0	192.4	202.4	0	2	2	3	0		1		1		1	0	12	1
0	metapneumovirus	1	0	0	0	0	1	0	0	0	0	0	0	66	0	20	0	120	0	36.7	0	7.314	1	116	1	133	0	105	0	24.9	10	1	0	140.3	150.3	0	0	0	1	1			1	1		1	0	57	0
1	negative	0	0	0	0	0	0	0	0	0	0	0	0	75	0	20	0	85	1	35	0	7.316	1	11	0	140	0	72	0	29.2	10	0	0	88.1	98.1	1	0	1	1	0		1		1		0	1	25	0
0	rhinovirus	1	0	1	0	0	1	1	1	0	0	0	0	112	0	19	0	120	0	37.8	0	7.316	1	62	1	131	0	131	0	33.2	0	1	1	193.5	193.5	0	0	0	1	0	1		1	1		0	0	7	0
1	negative	0	0	0	0	0	0	0	0	0	0	1	1	142	1	30	1	100	0	36.4	0	7.316	1	27	0	136	0	127	0	34.6	0	1	0	164.8	164.8	2	0	2	1	1		1	1	1		0	0	14	0
1	negative	0	0	0	0	0	0	0	0	0	0	0	0	136	1	32	1	200	0	35.1	0	7.317	1	14	0	134	0	159	0	35.4	0	1	1	155	155	2	0	2	0	0	1	1	1	1		0	0	7	0
1	negative	0	0	0	0	0	0	1	1	0	0	0	0	78	0	20	0	100	0	36.7	0	7.317	1	29	0	128	1	127	0	39.5	0	1	1	147.1	147.1	0	0	0	0	0	1		1	1		1	0	111	1
1	negative	0	0	0	0	0	1	0	0	0	0	0	0	86	0	22	0	120	0	37.3	0	7.32	1	66	1	134	0	117	0	29.9	10	1	1	156.9	166.9	2	0	2	1	0	2	1		1		0	0	14	1
1	negative	0	0	0	0	0	0	1	0	0	1	0	0	130	1	24	0	142	0	37.2	0	7.32	1	15	0	130	0	367	1	37.8	0	1	0	141	141	1	0	1	1	1		1	1	1		0	0	8	0
0	negative	0	0	0	0	0	0	0	0	0	0	0	0	90	0	20	0	110	0	35.2	0	7.32	1	16	0	135	0	76	0	33.5	0	1	1	123.1	123.1	2	0	2	1	1	2	1	1	1		0	0	2	2
1	parainfluenza boca	1	0	0	0	0	0	0	0	0	0	1	1	140	1	36	1	120	0	36.3	0	7.32	1	16	0	136	0	172	0	56.1	0	1	0	129	129	2	0	2	1	0		1		1		0	1	18	0
0	negative	0	1	0	0	0	0	0	0	0	0	0	0	133	1	30	1	180	0	36.7	0	7.32	1	19	0	142	0	187	0	37.2	0	1	0	163	163	1	0	1	1	0		1		1		0	0	3	2
1	negative	0	0	0	0	0	0	0	0	1	0	0	0	68	0	25	0	137	0	35.7	0	7.32	1	28	0	132	0	232	0	45.4	0	1	0	97.6	97.6	1	0	1	1	2		1		1		0	0	9	0
1	negative	0	0	0	0	1	0	0	0	0	0	0	1	72	0	20	0	140	0	36	0	7.321	1	54	1	149	0	144.8	0	36.7	0	1	0	149.1	149.1	0	1	1	1	0		1		1		1	0	22	1
1	negative	0	0	1	0	0	0	1	1	0	0	0	1	102	0	18	0	100	0	35.6	0	7.328	1	54	1	127	1	105	0	26.2	10	1	1	195.11	205.11	0	0	0	3	0	1		1	1		1	1	15	1
1	negative	0	0	0	0	0	0	0	0	0	0	0	0	104	0	21	0	70	1	36.1	0	7.33	0	126	1	137	0	78	0	32.9	0	1	0	137	137	1	0	1	1	1		1	1	1		0	0	2	0
1	negative	0	0	0	0	1	0	1	0	0	0	1	0	80	0	20	0	120	0	36.1	0	7.33	0	13	0	145	0	164	0	38.2	0	0	1	121.3	121.3	0	0	0	1	1	1		1	1		1	0	6	0
1	negative	0	0	0	0	0	0	0	0	0	0	0	1	68	0	20	0	80	1	36	0	7.33	0	69	1	123	1	12	0	23.8	10	0	0	122.2	132.2	2	0	2	1	0		1		1		0	0	1	1
1	negative	0	0	0	0	0	0	1	0	0	0	0	1	100	0	20	0	125	0	36.8	0	7.33	0	54	1	138	0	149	0	29.9	10	0	0	82.9	92.9	1	0	1	1	1		1	1	1		1	0	31	0
0	Influenza A	1	0	0	0	0	0	1	0	0	0	1	0	145	1	40	1	110	0	37.3	0	7.33	0	23	0	135	0	248	0	29.4	10	1	1	138.3	148.3	2	0	2	1	2	2	1		1		0	0	4	2
0	negative	0	0	0	0	0	1	0	0	0	0	0	0	104	0	20	0	120	0	38.2	0	7.33	0	56	1	130	0	118	0	25.1	10	1	0	87	97	1	0	1	2	0		1		1		1	0	6	1
1	negative	0	0	0	0	0	1	1	0	0	0	0	1	80	0	20	0	150	0	38	0	7.332	1	60	1	131	0	101	0	26.4	10	1	1	134.8	144.8	0	0	0	3	0	1		1	1		1	0	12	0
1	negative	0	0	1	0	0	0	1	0	0	0	0	0	89	0	20	0	116	0	36.4	0	7.332	1	20	0	137	0	122	0	46.2	0	1	1	155.3	155.3	0	0	0	1	1	2		1	1		0	0	41	0
1	negative	0	0	0	0	0	0	1	0	0	0	0	0	80	0	20	0	140	0	36.6	0	7.333	1	77	1	135	0	91	0	33.1	0	1	1	135	135	2	0	2	1	1	2	1	1	1		1	0	8	0
1	negative	0	0	1	0	0	0	1	0	0	0	1	1	130	1	24	0	101	0	37.2	0	7.336	1	38	1	132	0	232	0	31.6	0	0	1	180.2	180.2	2	1	2	1	0	1	1	1	1		1	0	113	1
0	negative	0	0	0	0	0	0	0	0	0	0	0	0	110	0	20	0	106	0	36.5	0	7.338	1	7	0	143	0	119	0	29.7	10	1	0	72.7	82.7	0	0	0	1	1			1	1		1	0	32	2
1	RSV	1	1	0	0	0	0	0	0	0	0	0	0	130	1	24	0	150	0	37	0	7.338	1	30	0	124	1	167	0	44.1	0	1	0	156	156	0	0	0	1	1			1	1		0	0	11	2
0	negative	0	0	0	0	0	0	0	0	0	0	0	0	105	0	36	1	120	0	35.2	0	7.34	0	61	1	145	0	110	0	19.5	10	1	1	130	140	2	0	2	1	1	1	1	1	1		0	1	11	1
1	negative	0	0	0	0	0	0	0	0	0	0	0	1	100	0	20	0	120	0	36.7	0	7.34	0	22	0	144	0	156	0	36.8	0	1	1	96	96	0	0	0	1	1	2		1	1		1	0	17	1
1	RSV	1	0	0	0	0	0	0	0	0	0	0	0	100	0	28	0	90	0	38.2	0	7.34	0	23	0	132	0	170	0	30.7	0	1	1	102.4	102.4	2	0	2	1	1	2	1	1	1		1	0	17	0
1	negative	0	0	0	0	0	0	0	1	0	0	1	1	100	0	30	1	60	1	35.7	0	7.34	0	28	0	134	0	91	0	25.4	10	1	1	158	168	2	0	2	1	1	2	1	1	1		0	0	6	1
1	negative	0	0	0	0	0	0	0	0	0	0	0	1	130	1	12	0	120	0	37.1	0	7.34	0	17	0	138	0	163	0	44.2	0	1	1	95	95	2	0	2	1	0	1	1	1	1		0	0	17	1
1	negative	0	0	0	0	0	1	1	0	0	0	1	0	122	0	28	0	158	0	38.2	0	7.34	0	21	0	131	0	262	1	34.3	0	1	1	158	158	1	0	1	1	1	1	1	1	1		0	0	60	1
0	negative	0	0	0	0	0	1	1	0	0	0	0	1	89	0	25	0	189	0	35.9	0	7.34	0	29	0	135	0	379	1	35.2	0	1	0	87.1	87.1	0	0	0	1	1			1	1		0	0	3	0
0	negative	0	0	0	0	0	1	0	0	0	0	1	1	54	0	30	1	80	1	36.2	0	7.341	1	61	1	136	0	92	0	30.9	0	1	0	183.4	183.4	2	0	2	1	1		1	1	1		0	0	26	1
1	negative	0	0	0	0	0	1	0	0	0	0	0	0	92	0	20	0	160	0	36.3	0	7.341	1	109	1	131	0	128	0	18.9	10	1	1	101	111	0	0	0	3	0	1		1	1		0	0	16	0
1	negative	0	0	0	0	1	1	0	0	0	0	1	1	71	0	27	0	80	1	34	1	7.345	1	146	1	158	0	120	0	26.3	10	1	0	218	228	1	2	2	1	1		1	1	1		1	0	10	1
1	Influenza A	1	0	0	0	0	1	0	1	0	0	0	1	108	0	28	0	140	0	36.1	0	7.345	1	94	1	138	0	108	0	26.6	10	1	0	159	169	2	0	2	3	1		1	1	1		1	0	22	1
1	negative	0	1	0	0	0	1	0	0	0	0	1	1	117	0	23	0	140	0	36.2	0	7.346	1	11	0	130	0	247	0	38.6	0	1	1	176	176	2	0	2	1	1	2	1	1	1		0	0	63	1
1	negative	0	0	0	1	0	0	0	0	1	0	0	0	74	0	19	0	110	0	37	0	7.346	1	18	0	132	0	123	0	37.7	0	0	1	126	126	2	0	2	1	1	1	1	1	1		0	0	10	0
1	negative	0	0	0	0	0	0	0	1	0	0	0	0	92	0	22	0	120	0	37.5	0	7.347	1	49	1	145	0	199	0	34.7	0	1	1	168.7	168.7	0	0	0	1	1	1		1	1		1	0	28	1
1	negative	0	1	0	0	0	0	1	0	0	0	1	0	100	0	23	0	80	1	36	0	7.35	0	56	1	138	0	110	0	32.5	0	1	0	155	155	0	0	0	1	1			1	1		1	1	8	0
0	negative	0	0	0	0	0	0	1	0	0	0	0	0	120	0	28	0	160	0	35.8	0	7.35	0	13	0	135	0	244	0	29.5	10	0	0	72	82	2	0	2	1	2		1		1		0	0	14	0
1	negative	0	0	0	0	0	1	1	0	0	0	1	0	76	0	20	0	141	0	34.6	1	7.35	0	57	1	139	0	81	0	33.5	0	1	0	133.2	133.2	1	0	1	1	1		1	1	1		0	0	9	2
0	Influenza A	1	0	0	0	0	0	0	0	0	1	0	0	89	0	20	0	158	0	36.9	0	7.35	0	13	0	136	0	120	0	40.1	0	1	0	76	76	1	0	1	1	1		1	1	1		0	0	11	0
1	negative	0	0	0	0	1	0	1	0	0	0	0	0	82	0	18	0	160	0	37.2	0	7.35	0	49	1	134	0	244	0	30.6	0	1	1	131	131	2	0	2	1	2	1	1	1	1		0	0	6	1
1	negative	0	0	0	0	0	0	0	0	0	0	0	0	120	0	33	1	144	0	37.8	0	7.35	0	16	0	135	0	150	0	42.6	0	1	0	83	83	0	0	0	1	1			1	1		0	0	34	0
1	negative	0	0	0	1	1	1	1	0	0	0	0	0	80	0	20	0	150	0	36.7	0	7.35	0	53	1	137	0	71	0	31.1	0	1	1	141.11	141.11	2	0	2	3	0	2	1		1		0	1	11	0
1	negative	0	1	0	0	1	1	1	0	0	0	1	1	102	0	22	0	112	0	36.7	0	7.352	0	51	1	136	0	109	0	26.2	10	1	1	154.8	164.8	1	0	1	1	2	2	1		1		1	0	104	1
1	metapneumovirus	1	0	0	0	0	0	0	0	0	0	1	0	78	0	32	1	140	0	36.4	0	7.355	0	28	0	134	0	96	0	26	10	1	0	107	117	2	0	2	1	1		1	1	1		0	0	10	0
0	negative	0	0	1	0	0	0	1	1	0	0	0	0	84	0	20	0	90	0	36.8	0	7.357	0	20	0	136	0	207	0	35.3	0	1	0	105.3	105.3	2	0	2	3	0		1		1		0	0	27	1
1	negative	0	0	0	0	1	0	1	0	0	0	1	1	84	0	29	0	85	1	35.6	0	7.358	0	85	1	132	0	263	1	23.1	10	1	1	163.7	173.7	2	0	2	1	1	2	1	1	1		1	1	3	1
1	negative	0	0	0	0	1	0	0	0	0	0	1	0	87	0	24	0	100	0	35	0	7.36	0	13	0	149	0	110	0	44.2	0	1	1	112	112	0	0	0	1	1	1		1	1		0	0	9	0
1	Influenza A	1	0	0	0	0	0	1	0	1	0	0	0	109	0	24	0	124	0	36.6	0	7.36	0	46	1	136	0	267	1	40.2	0	0	0	109.2	109.2	0	0	0	1	1			1	1		0	0	1	1
0	negative	0	0	0	0	0	0	1	0	0	0	0	0	112	0	22	0	110	0	37.1	0	7.36	0	53	1	129	1	322	1	34	0	0	0	104.8	104.8	2	0	2	1	1		1	1	1		1	1	2	1
0	negative	0	0	0	1	1	0	1	0	0	1	0	0	113	0	24	0	159	0	36.9	0	7.36	0	9	0	140	0	137	0	31.3	0	0	0	93.1	93.1	1	0	1	1	1		1	1	1		0	1	11	0
0	negative	0	0	0	0	0	1	0	0	0	0	1	1	120	0	30	1	90	0	36.7	0	7.36	0	47	1	142	0	60	0	30.2	0	1	0	108	108	2	0	2	1	1		1	1	1		0	0	4	2
1	negative	0	1	0	0	1	0	0	0	0	0	1	1	79	0	21	0	100	0	36.5	0	7.36	0	28	0	136	0	157	0	23.5	10	1	1	131.2	141.2	2	0	2	1	0	2	1		1		1	0	96	0
1	negative	0	0	0	0	0	0	1	0	0	0	0	0	132	1	30	1	140	0	37.8	0	7.36	0	16	0	133	0	214	0	32.9	0	1	0	118.3	118.3	1	0	1	1	1		1	1	1		1	0	36	2
1	negative	0	0	0	0	0	0	1	0	0	0	1	1	55	0	20	0	115	0	36.5	0	7.36	0	57	1	126	1	92	0	41.6	0	1	1	126.6	126.6	2	0	2	1	1	2	1	1	1		1	0	5	0
1	RSV	1	1	0	0	0	0	0	0	0	0	1	1	86	0	33	1	100	0	35.5	0	7.36	0	21	0	140	0	160	0	38.4	0	1	1	146	146	2	0	2	1	1	1	1	1	1		1	0	19	2
1	RSV	1	0	0	0	0	0	0	0	0	0	0	0	90	0	20	0	110	0	37.1	0	7.36	0	28	0	136	0	81	0	41.2	0	1	1	104.3	104.3	0	0	0	1	2	1		1	1		0	0		0
0	negative	0	1	0	0	0	0	0	0	0	0	0	0	146	1	40	1	110	0	38	0	7.362	0	13	0	141	0	215	0	31.4	0	1	0	103	103	0	2	2	1	0		1		1		0	0	1	1
0	negative	0	0	0	0	0	0	0	0	0	0	0	0	106	0	20	0	140	0	37.4	0	7.362	0	28	0	134	0	97	0	30.7	0	1	0	91.8	91.8	1	0	1	1	2		1		1		0	0	5	0
1	Influenza A	1	0	0	0	0	0	0	0	0	0	0	1	108	0	14	0	100	0	34.8	1	7.364	0	21	0	138	0	77	0	32.1	0	0	0	70	70	2	0	2	1	1		1	1	1		1	0	39	0
0	negative	0	0	0	0	0	1	1	0	0	0	0	0	130	1	30	1	200	0	36.5	0	7.368	0	26	0	136	0	122	0	28.1	10	1	1	82.5	92.5	1	0	1	1	1	2	1	1	1		1	0	22	2
0	negative	0	0	0	0	0	0	0	0	0	0	1	1	60	0	20	0	120	0	36.8	0	7.368	0	23	0	131	0	141	0	29.3	10	1	1	104.1	114.1	2	0	2	1	2	1	1	1	1		0	0	2	1
1	rhinovirus	1	0	0	0	0	0	0	0	1	0	0	0	134	1	26	0	180	0	37.5	0	7.369	0	21	0	144	0	172	0	40.2	0	1	0	84	84	0	2	2	1	1		1	1	1		0	0	15	0
1	negative	0	0	0	0	0	0	1	0	1	0	0	0	80	0	20	0	140	0	36.6	0	7.37	0	18	0	133	0	384	1	32.3	0	0	1	92	92	0	0	0	0	0	1		1	1		0	0	1	0
1	negative	0	0	0	0	0	0	0	0	0	0	0	0	110	0	20	0	120	0	38.1	0	7.37	0	20	0	133	0	126	0	36.2	0	0	0	73	73	2	0	2	1	1		1	1	1		0	0	25	0
1	negative	0	0	0	0	1	0	0	0	0	0	0	0	86	0	20	0	88	1	36	0	7.37	0	23	0	136	0	98	0	28.4	10	0	1	77.4	87.4	2	1	2	1	1	2	1	1	1		1	0	13	0
1	negative	0	0	0	0	0	0	1	0	0	0	0	0	80	0	20	0	118	0	36.2	0	7.37	0	15	0	136	0	122	0	35.4	0	0	0	71	71	1	0	1	0	0		1		1		0	0	9	0
1	negative	0	0	0	0	1	0	0	0	0	0	1	1	85	0	20	0	150	0	37.4	0	7.37	0	25	0	141	0	99	0	43.4	0	1	0	117	117	0	2	2	1	0		1		1		0	0	74	0
0	negative	0	0	0	0	0	0	0	0	0	0	0	0	112	0	32	1	210	0	36.1	0	7.37	0	18	0	147	0	133	0	36	0	1	1	98.6	98.6	1	0	1	0	2	1	1	1	1		0	0	3	1
1	negative	0	0	0	0	1	0	0	0	0	0	1	1	72	0	20	0	112	0	36.7	0	7.37	0	69	1	140	0	111	0	40.3	0	1	0	144.8	144.8	0	0	0	1	1			1	1		0	1	6	1
1	negative	0	0	0	0	0	0	0	0	0	0	0	0	100	0	20	0	97	0	36	0	7.37	0	16	0	133	0	210	0	42.2	0	1	1	101.9	101.9	0	0	0	1	1	1		1	1		0	0	13	0
1	negative	0	0	0	1	0	1	0	0	0	0	0	0	86	0	20	0	86	1	37.6	0	7.37	0	31	1	138	0	89	0	36.9	0	1	0	150	150	1	0	1	1	1		1	1	1		0	1		2
0	negative	0	0	0	1	0	0	0	0	0	0	0	0	160	1	20	0	117	0	36	0	7.37	0	46	1	139	0	142	0	33.6	0	1	0	122	122	0	0	0	1	1			1	1		0	0	10	0
1	Boca	1	0	0	0	0	0	0	0	1	0	0	0	59	0	20	0	148	0	35.8	0	7.37	0	47	1	139	0	117	0	18.4	10	1	1	110.8	120.8	0	0	0	1	2	1		1	1		0	1		0
0	negative	0	0	0	0	0	0	0	0	0	0	1	1	107	0	23	0	90	0	36.8	0	7.37	0	18	0	133	0	78	0	30.7	0	1	1	84.7	84.7	0	0	0	1	1			1	1		1	0	17	2
0	negative	0	0	0	0	0	0	0	0	0	0	0	0	88	0	26	0	100	0	39	0	7.37	0	10	0	136	0	172	0	38.9	0	1	1	77.5	77.5	2	0	2	1	2	2	1		1		0	0	26	0
0	RSV	1	1	0	0	1	0	0	1	0	0	1	1	60	0	22	0	100	0	36.5	0	7.37	0	21	0	141	0	151	0	25.1	10	1	1	147	157	2	0	2	1	1	1	1	1	1		0	0	1	1
1	negative	0	0	0	0	0	1	1	0	0	0	0	0	88	0	20	0	150	0	36.5	0	7.37	0	42	1	129	1	245	0	32.6	0	1	0	122	122	2	0	2	1	1		1	1	1		0	0	24	0
1	negative	0	1	0	1	0	0	0	0	1	0	1	1	142	1	24	0	101	0	38.6	0	7.371	0	25	0	136	0	163	0	31.5	0	1	1	154	154	1	2	2	1	1	2	1	1	1		1	0	2	1
0	negative	0	1	0	1	0	0	0	0	0	1	0	1	116	0	20	0	140	0	38.6	0	7.372	0	8	0	133	0	131	0	34.9	0	1	0	108.9	108.9	1	0	1	3	2		1		1		0	0	19	0
0	negative	0	0	0	0	0	0	0	0	0	0	1	1	74	0	26	0	110	0	38.4	0	7.372	0	19	0	143	0	136	0	46.7	0	1	0	74.2	74.2	0	0	0	1	1			1	1		0	0	13	0
0	negative	0	0	0	0	0	0	0	0	0	1	0	0	72	0	24	0	95	0	36.1	0	7.374	0	14	0	134	0	78	0	30.5	0	1	0	82	82	2	0	2	1	1		1	1	1		1	0	14	0
0	negative	0	0	0	0	0	0	0	0	0	0	1	0	68	0	18	0	100	0	38.1	0	7.374	0	18	0	148	0	128	0	40.4	0	1	0	37	37	0	0	0	1	1			1	1		0	0		1
1	negative	0	0	0	0	0	1	1	0	0	0	1	1	96	0	20	0	100	0	36	0	7.375	0	82	1	138	0	122	0	38.7	0	1	0	135.11	135.11	0	0	0	1	1			1	1		1	0	3	1
0	rhinovirus	1	0	0	0	0	1	0	1	0	0	0	0	80	0	20	0	150	0	36.4	0	7.376	0	67	1	131	0	143	0	23.7	10	0	1	82.1	92.1	0	0	0	1	1	2		1	1		0	0	8	0
1	negative	0	0	0	0	0	0	0	0	0	0	0	0	111	0	20	0	168	0	37.6	0	7.377	0	5	0	141	0	176	0	46.1	0	1	1	68	68	0	0	0	1	1	1		1	1		0	0		0
0	negative	0	0	0	1	0	0	1	0	0	0	1	1	153	1	38	1	170	0	36.3	0	7.379	0	24	0	140	0	223	0	40.2	0	1	1	143.11	143.11	0	0	0	0	0	1		1	1		0	0	53	1
0	negative	0	0	0	1	0	0	0	0	0	0	0	1	109	0	40	1	152	0	36.2	0	7.379	0	20	0	137	0	228	0	31.2	0	1	0	98.1	98.1	2	0	2	1	1		1	1	1		0	1	11	1
1	rhinovirus	1	0	0	0	0	0	1	0	0	0	0	0	86	0	24	0	155	0	36	0	7.38	0	52	1	132	0	267	1	24.2	10	1	0	117	127	0	0	0	1	1	2		1	1		1	0	7	0
1	negative	0	0	0	0	0	0	0	0	0	0	0	0	83	0	20	0	120	0	37.5	0	7.38	0	9	0	138	0	117	0	36.8	0	1	0	76.2	76.2	0	0	0	1	1			1	1		0	0	13	0
1	negative	0	0	0	0	0	0	0	0	0	0	0	0	135	1	26	0	130	0	39	0	7.38	0	20	0	134	0	150	0	33.1	0	0	1	63.2	63.2	2	0	2	1	1	2	1	1	1		0	0	2	0
1	negative	0	0	0	0	0	0	0	0	0	0	0	0	120	0	20	0	141	0	37.7	0	7.38	0	17	0	134	0	238	0	32.7	0	0	0	81.8	81.8	1	0	1	1	1		1	1	1		0	0	6	0
1	Influenza A	1	0	0	0	0	0	1	0	1	0	0	0	109	0	28	0	140	0	37.3	0	7.38	0	24	0	133	0	164	0	38.8	0	1	0	92.2	92.2	0	0	0	1	1			1	1		0	0	14	1
1	negative	0	0	0	1	1	0	0	0	0	0	1	1	60	0	20	0	100	0	36	0	7.38	0	54	1	130	0	107	0	42.6	0	1	1	151.4	151.4	1	0	1	1	1	2	1	1	1		0	1	6	1
1	negative	0	0	0	0	1	0	1	1	0	0	1	1	163	1	30	1	100	0	39	0	7.38	0	44	1	147	0	184	0	33.2	0	1	0	189.1	189.1	2	0	2	1	2		1		1		1	0	58	2
0	negative	0	0	1	0	0	0	0	0	0	0	0	0	78	0	30	1	120	0	36.1	0	7.38	0	26	0	129	1	214	0	36.2	0	1	0	140	140	0	0	0	0	2	1		1	1		0	0	17	0
1	negative	0	0	0	0	0	0	1	0	1	0	0	0	120	0	44	1	150	0	34.4	1	7.38	0	31	1	130	0	127	0	34.8	0	1	1	154	154	2	0	2	1	1	1	1	1	1		0	0	8	1
0	negative	0	0	0	0	0	0	0	0	0	0	0	1	61	0	18	0	60	1	37.2	0	7.38	0	43	1	123	1	100	0	23.4	10	1	1	135.11	145.11	0	0	0	0	2	1		1	1		0	0	19	0
1	negative	0	0	0	0	0	0	0	0	0	0	1	0	91	0	20	0	166	0	38.4	0	7.38	0	18	0	140	0	115	0	32	0	1	0	108.7	108.7	2	0	2	1	1		1	1	1		0	0		1
1	negative	0	0	0	0	1	0	1	0	0	0	0	0	84	0	20	0	130	0	36.6	0	7.38	0	19	0	122	1	109	0	30.9	0	1	1	125	125	2	0	2	1	2	2	1		1		0	0	10	1
0	negative	0	0	0	0	0	0	0	1	0	0	0	0	130	1	30	1	100	0	36	0	7.38	0	37	1	136	0	369	1	42.8	0	1	0	153	153	0	2	2	0	0		1		1		0	0		1
0	Influenza A	1	1	0	0	1	0	0	0	0	0	0	0	64	0	20	0	130	0	36.6	0	7.38	0	12	0	141	0	133	0	33.6	0	1	1	101.2	101.2	2	0	2	1	1	2	1	1	1		0	0	9	0
0	negative	0	1	0	0	0	0	0	1	0	0	1	1	117	0	24	0	119	0	37	0	7.38	0	102	1	133	0	186	0	37	0	1	1	155	155	0	0	0	1	2	1		1	1		1	1	7	1
0	metapneumovirus	1	0	0	0	0	1	0	0	0	0	0	1	100	0	20	0	121	0	38.7	0	7.38	0	29	0	135	0	93	0	30.8	0	1	1	60.7	60.7	2	0	2	1	1	1	1	1	1		0	0	4	0
0	metapneumovirus	1	0	0	0	0	0	0	0	0	0	0	0	111	0	28	0	116	0	38.8	0	7.38	0	17	0	136	0	136	0	36.7	0	1	1	93	93	0	0	0	1	1	2		1	1		0	0	6	0
0	negative	0	0	0	0	0	0	0	0	0	0	0	0	95	0	20	0	120	0	36.9	0	7.38	0	14	0	141	0	99	0	36.4	0	0	0	35	35	1	1	1	1	2		1		1		0	0		0
1	negative	0	0	0	0	0	0	0	0	0	0	0	0	113	0	25	0	180	0	36.3	0	7.38	0	34	1	140	0	187	0	32.5	0	1	1	95	95	2	0	2	0	0	2	1		1		0	1	16	0
0	negative	0	0	0	0	0	0	1	0	0	0	0	0	89	0	20	0	134	0	36.5	0	7.38	0	18	0	136	0	213	0	38.8	0	1	0	77.5	77.5	0	0	0	1	1			1	1		0	0	11	0
1	negative	0	0	1	0	0	0	0	0	0	0	0	0	120	0	24	0	160	0	38	0	7.38	0	19	0	137	0	229	0	40	0	1	0	117.1	117.1	2	0	2	1	1		1	1	1		0	0	13	0
1	negative	0	0	0	0	0	0	0	0	1	0	0	0	96	0	20	0	120	0	36.6	0	7.381	0	33	1	139	0	138	0	42.3	0	1	0	117.7	117.7	0	0	0	1	1			1	1		0	0	5	1
1	negative	0	0	0	0	0	0	0	0	0	0	0	0	78	0	20	0	130	0	37.5	0	7.381	0	24	0	135	0	190	0	39.2	0	0	1	51.4	51.4	0	0	0	3	0	1		1	1		0	0	15	0
1	RSV	1	0	0	0	0	0	1	0	0	0	0	0	145	1	24	0	140	0	39.5	0	7.381	0	40	1	135	0	212	0	31.6	0	1	0	120.3	120.3	1	1	1	1	1		1	1	1		0	0	22	1
1	Boca	1	0	0	0	0	0	0	1	0	0	0	0	92	0	20	0	130	0	37	0	7.382	0	23	0	139	0	118	0	31.1	0	1	1	126	126	0	0	0	1	1	2		1	1		1	0	32	0
0	negative	0	0	0	0	0	0	0	0	0	0	0	0	68	0	18	0	110	0	36.5	0	7.382	0	9	0	138	0	147	0	28.6	10	1	1	71.4	81.4	1	0	1	1	0	1	1	1	1		0	0	14	2
1	negative	0	1	0	0	0	0	0	0	0	0	0	1	120	0	22	0	120	0	37.8	0	7.383	0	52	1	143	0	100	0	33.4	0	1	1	121.5	121.5	2	0	2	1	1	2	1	1	1		0	0	18	0
1	negative	0	0	0	0	0	1	1	0	0	0	0	1	136	1	30	1	131	0	38.6	0	7.383	0	49	1	136	0	250	1	26.8	10	1	1	146.7	156.7	2	0	2	3	0	2	1		1		1	0	42	0
0	coronavirus	1	1	0	0	1	0	0	0	0	0	0	0	77	0	20	0	136	0	36.4	0	7.383	0	24	0	139	0	109	0	33.7	0	1	0	102	102	0	0	0	1	1			1	1		0	0	12	0
1	negative	0	0	0	0	0	0	0	0	1	0	0	0	134	1	26	0	127	0	36.8	0	7.383	0	21	0	139	0	121	0	41.5	0	1	0	82	82	0	0	0	1	1			1	1		0	0	21	1
1	negative	0	0	0	0	0	0	0	0	0	0	0	0	68	0	20	0	130	0	37	0	7.384	0	16	0	139	0	114	0	36.9	0	1	0	90.11	90.11	2	0	2	1	0		1		1		0	0	12	0
0	negative	0	0	0	0	0	0	0	0	0	0	0	0	123	0	20	0	140	0	37.4	0	7.385	0	31	1	135	0	115	0	29.4	10	0	0	77.5	87.5	1	0	1	1	2		1		1		0	0	20	0
0	RSV	1	0	0	0	0	1	1	0	0	0	0	0	95	0	20	0	136	0	36	0	7.387	0	76	1	116	1	114	0	24	10	1	0	125	135	2	0	2	1	1		1	1	1		0	1	24	0
1	negative	0	0	0	1	0	1	0	0	0	0	0	0	82	0	22	0	85	1	36.7	0	7.388	0	36	1	130	0	70	0	28.5	10	0	1	147.1	157.1	2	0	2	1	2	2	1		1		0	1	1	0
1	negative	0	0	0	0	1	0	0	0	0	0	1	1	110	0	28	0	160	0	35.1	0	7.388	0	34	1	139	0	104	0	34.3	0	1	1	153.5	153.5	2	0	2	0	2	2	1		1		0	0	24	0
1	Influenza A	1	0	0	0	0	0	0	0	0	0	0	0	51	0	16	0	110	0	36.5	0	7.388	0	34	1	141	0	144.8	0	37.2	0	1	1	131	131	0	0	0	3	2	1		1	1		1	0	4	0
0	negative	0	0	0	0	0	1	0	0	0	0	1	1	96	0	18	0	166	0	37.3	0	7.388	0	35	1	136	0	137	0	24.2	10	1	0	96.2	106.2	1	0	1	3	2		1		1		0	0	23	0
1	rhinovirus	1	0	0	0	1	0	0	0	0	0	0	0	100	0	28	0	120	0	36.6	0	7.39	0	20	0	137	0	151	0	33	0	1	1	113	113	2	0	2	1	0	1	1	1	1		0	0	15	2
1	negative	0	0	0	0	0	0	0	0	1	0	0	0	89	0	20	0	135	0	36.6	0	7.39	0	11	0	141	0	98	0	55.2	0	1	0	55	55	2	0	2	1	2		1		1		0	0	14	0
1	rhinovirus	1	0	0	0	1	1	1	0	0	0	0	1	96	0	17	0	133	0	38.3	0	7.39	0	106	1	128	1	418	1	30.9	0	1	0	156.7	156.7	0	2	2	2	1		1	1	1		1	1	15	1
1	negative	0	0	0	0	0	0	0	0	0	0	0	0	75	0	23	0	135	0	36.3	0	7.39	0	12	0	130	0	129	0	34.5	0	1	0	82	82	0	2	2	3	2		1		1		0	0	6	0
1	negative	0	0	0	0	0	0	0	0	0	0	0	0	107	0	26	0	110	0	37.5	0	7.39	0	18	0	132	0	204	0	33	0	0	1	47.1	47.1	0	0	0	1	1	2		1	1		0	0	8	0
1	negative	0	0	0	0	0	1	0	0	0	0	0	0	114	0	28	0	130	0	36.9	0	7.39	0	41	1	130	0	102	0	31.8	0	1	1	102.9	102.9	2	0	2	1	0	1	1	1	1		0	0	4	1
1	negative	0	0	0	0	0	0	0	0	0	1	0	0	100	0	20	0	156	0	36	0	7.39	0	12	0	138	0	115	0	38.2	0	1	0	99.4	99.4	1	0	1	1	1		1	1	1		0	0	12	1
0	negative	0	0	0	0	0	0	1	0	0	0	0	0	71	0	20	0	100	0	36	0	7.39	0	31	1	134	0	117	0	29.3	10	1	1	112	122	0	0	0	0	2	1		1	1		0	0	18	2
1	negative	0	0	0	0	1	0	0	0	0	0	0	0	84	0	20	0	130	0	36.8	0	7.39	0	15	0	132	0	164	0	43.6	0	1	1	112.11	112.11	2	0	2	1	2		1		1		0	0	19	0
0	negative	0	0	0	0	0	0	1	0	1	0	0	0	113	0	22	0	190	0	35.6	0	7.39	0	10	0	136	0	121	0	38.8	0	1	0	83	83	0	0	0	1	1			1	1		0	0		0
1	negative	0	0	0	0	0	0	1	0	0	0	0	0	102	0	24	0	170	0	36.2	0	7.39	0	26	0	130	0	183	0	36.6	0	1	1	90.6	90.6	2	0	2	1	1	1	1	1	1		0	0	7	1
1	negative	0	1	0	0	0	1	1	0	0	0	1	0	116	0	20	0	120	0	36.9	0	7.39	0	67	1	140	0	305	1	35.5	0	0	0	146.3	146.3	0	0	0	1	1			1	1		0	0	7	2
0	negative	0	0	0	0	0	0	0	0	0	0	0	0	65	0	20	0	120	0	37.7	0	7.39	0	37	1	139	0	129	0	45.1	0	1	0	94.4	94.4	1	0	1	0	0		1		1		0	0	3	1
1	Influenza B	1	0	0	0	0	1	1	0	0	0	0	0	97	0	20	0	100	0	35.9	0	7.39	0	69	1	127	1	223	0	17.9	10	0	0	126.9	136.9	2	0	2	1	1		1	1	1		0	0	8	0
1	rhinovirus	1	0	0	0	0	0	0	0	0	0	0	0	77	0	20	0	130	0	36.9	0	7.39	0	12	0	139	0	84	0	38.7	0	1	1	77.3	77.3	1	0	1	0	2	1	1	1	1		0	0	3	0
1	negative	0	0	0	0	0	0	0	0	0	1	0	0	129	1	25	0	120	0	37.7	0	7.39	0	18	0	132	0	110	0	41.6	0	1	1	107	107	2	0	2	1	1	1	1	1	1		0	0	17	2
0	parainfluenza	1	0	0	1	0	0	1	0	0	0	0	1	63	0	14	0	116	0	38.6	0	7.391	0	27	0	131	0	144.8	0	26.3	10	1	1	98.6	108.6	0	0	0	1	1	2		1	1		0	0	15	1
0	negative	0	0	0	1	0	1	1	0	0	0	0	0	92	0	24	0	160	0	36.8	0	7.391	0	32	1	142	0	88	0	28	10	1	1	109	119	0	0	0	1	1	2		1	1		0	0	4	1
1	negative	0	0	0	0	0	1	0	1	0	0	0	0	82	0	20	0	102	0	35.7	0	7.391	0	53	1	130	0	134	0	24.8	10	1	0	138.3	148.3	2	0	2	0	2		1		1		1	1	27	0
1	Influenza A	1	0	0	0	0	0	0	1	0	0	1	1	112	0	20	0	80	1	36.2	0	7.391	0	32	1	139	0	98	0	35.6	0	1	0	161	161	2	0	2	0	0		1		1		1	0	39	0
1	negative	0	0	1	0	0	0	0	1	0	0	1	1	88	0	16	0	110	0	36.8	0	7.391	0	20	0	135	0	115	0	30.2	0	1	0	140.7	140.7	2	0	2	1	2		1		1		1	0	94	1
0	negative	0	0	0	0	0	0	0	0	0	0	0	0	70	0	20	0	100	0	36.5	0	7.391	0	6	0	138	0	130	0	33.1	0	0	0	16.11	16.11	0	0	0	1	1			1	1		0	0	6	0
0	negative	0	0	0	0	0	0	0	0	0	0	1	1	136	1	28	0	146	0	37.3	0	7.391	0	52	1	136	0	191	0	21.6	10	1	1	138	148	2	0	2	3	0	1	1	1	1		1	0	84	0
1	negative	0	0	0	0	1	0	0	0	0	0	0	0	139	1	28	0	156	0	36.8	0	7.393	0	34	1	142	0	142	0	37.6	0	1	0	123.9	123.9	0	0	0	1	1			1	1		1	0	11	1
0	negative	0	0	0	0	0	1	0	0	0	0	0	0	84	0	20	0	140	0	36.6	0	7.394	0	61	1	137	0	123	0	26.8	10	0	1	95.1	105.1	0	0	0	3	2	1		1	1		0	0	59	0
1	negative	0	0	0	0	0	0	0	0	0	0	0	1	100	0	28	0	80	1	36.2	0	7.394	0	18	0	137	0	122	0	31.4	0	1	0	63.2	63.2	2	0	2	1	1		1	1	1		1	0	29	2
0	negative	0	0	0	0	0	1	0	0	0	0	0	0	95	0	20	0	199	0	36.8	0	7.394	0	66	1	132	0	81	0	27.1	10	1	1	73	83	1	0	1	1	1	1	1	1	1		0	0	5	0
1	negative	0	0	0	0	0	0	1	0	1	1	0	0	124	0	30	1	149	0	36.9	0	7.395	0	17	0	135	0	154	0	34.5	0	1	0	98.8	98.8	1	0	1	0	0		1		1		0	0	16	1
1	rhinovirus	1	0	0	0	0	1	0	0	1	0	0	0	90	0	22	0	130	0	36.1	0	7.395	0	123	1	140	0	122	0	24.9	10	1	1	123.6	133.6	2	0	2	1	2	2	1		1		0	0	30	1
1	negative	0	0	0	0	0	0	0	0	0	0	0	0	80	0	20	0	100	0	36.5	0	7.395	0	28	0	132	0	153	0	33.7	0	1	1	100.5	100.5	0	2	2	1	2	2	1		1		0	0	19	1
1	negative	0	0	0	0	0	1	1	1	0	0	0	1	72	0	20	0	130	0	38.4	0	7.396	0	91	1	135	0	72	0	34.9	0	1	0	131.5	131.5	1	0	1	3	0		1		1		0	0	71	0
0	negative	0	0	0	0	1	0	1	0	0	0	0	1	97	0	22	0	160	0	36	0	7.398	0	96	1	137	0	198	0	32.8	0	1	1	117.2	117.2	2	0	2	1	1	2	1	1	1		0	0	22	1
0	negative	0	0	0	0	0	0	1	0	0	0	0	0	74	0	20	0	124	0	37	0	7.398	0	44	1	141	0	165	0	34.2	0	1	1	70.11	70.11	2	0	2	1	1	2	1	1	1		0	0	46	0
0	negative	0	0	0	0	1	0	0	0	0	0	0	1	110	0	30	1	82	1	36.2	0	7.399	0	35	1	136	0	259	1	40.3	0	1	0	150.9	150.9	2	0	2	1	1		1	1	1		1	0	17	1
0	negative	0	0	0	1	0	0	1	0	0	0	0	0	126	1	34	1	124	0	36.6	0	7.399	0	11	0	135	0	232	0	47	0	1	1	110	110	2	0	2	1	1	2	1	1	1		1	0	7	0
0	RSV	1	0	1	0	0	0	0	0	0	0	0	0	89	0	20	0	119	0	36.3	0	7.399	0	27	0	137	0	144.8	0	26.7	10	1	1	116.4	126.4	2	0	2	1	0	2	1		1		0	0	32	1
1	Influenza A	1	0	0	0	0	0	0	0	0	0	0	0	121	0	30	1	187	0	37.2	0	7.4	0	30	0	134	0	157	0	44.5	0	0	0	104	104	0	0	0	1	1			1	1		0	0	1	0
1	negative	0	0	0	0	0	0	0	0	0	0	0	0	84	0	20	0	140	0	37.5	0	7.4	0	22	0	134	0	209	0	45.4	0	0	0	68.7	68.7	1	0	1	1	1		1	1	1		1	0	7	0
1	negative	0	0	0	0	0	0	0	0	0	0	0	0	88	0	24	0	140	0	36.6	0	7.4	0	12	0	136	0	122	0	43.2	0	0	0	51	51	0	0	0	1	1			1	1		0	0	3	0
0	negative	0	1	0	0	0	0	0	0	0	0	0	0	140	1	22	0	120	0	36.6	0	7.4	0	47	1	136	0	144	0	19.6	10	1	1	131.2	141.2	2	0	2	1	1	1	1	1	1		0	0	2	1
0	negative	0	1	0	1	1	0	1	0	0	0	1	0	148	1	32	1	60	1	37.5	0	7.4	0	11	0	140	0	137	0	29.2	10	1	1	197	207	0	0	0	1	1	2		1	1		0	0	8	2
0	negative	0	1	1	0	1	0	1	0	0	0	1	1	170	1	20	0	60	1	38.6	0	7.4	0	63	1	133	0	175	0	32.3	0	1	0	199.5	199.5	1	0	1	1	2		1		1		1	1	3	1
0	Influenza A	1	0	0	0	0	0	1	0	0	1	0	0	110	0	20	0	120	0	37.5	0	7.4	0	9	0	132	0	357	1	39.8	0	1	0	86	86	0	1	1	0	0		1		1		0	0	3	0
1	negative	0	1	0	0	0	0	1	0	1	0	0	0	150	1	20	0	130	0	36.1	0	7.4	0	15	0	136	0	159	0	42.1	0	1	1	102	102	1	0	1	0	2	2	1		1		0	0	10	0
0	negative	0	0	0	0	1	0	0	0	0	0	1	1	103	0	40	1	60	1	35.1	0	7.4	0	12	0	127	1	141	0	26.8	10	1	1	178	188	2	0	2	1	2	2	1		1		1	0	3	1
0	negative	0	0	0	0	0	1	0	0	0	0	0	0	84	0	20	0	131	0	37.1	0	7.4	0	13	0	137	0	112	0	39.6	0	1	0	55.2	55.2	0	0	0	1	1			1	1		0	0	6	0
1	negative	0	1	0	0	1	0	0	0	0	0	1	1	102	0	21	0	151	0	36.5	0	7.4	0	24	0	115	1	190	0	33.6	0	1	0	147	147	0	0	0	1	1			1	1		0	0	1	1
1	negative	0	0	0	0	0	1	1	1	1	0	0	0	90	0	22	0	150	0	36.6	0	7.4	0	65	1	137	0	144.8	0	27.9	10	1	1	153	163	2	0	2	1	1	2	1	1	1		0	1	10	1
0	negative	0	0	0	1	0	1	0	0	0	0	0	0	90	0	20	0	130	0	38.1	0	7.4	0	34	1	124	1	155	0	32.4	0	0	1	135.11	135.11	2	0	2	1	2	1	1	1	1		0	0	20	1
1	negative	0	0	1	0	1	0	0	0	0	0	1	1	96	0	28	0	119	0	36	0	7.4	0	32	1	141	0	79	0	38.5	0	1	0	158.11	158.11	2	0	2	1	1		1	1	1		1	0	20	1
0	negative	0	0	0	0	0	0	1	0	1	1	0	0	109	0	32	1	140	0	35.5	0	7.4	0	18	0	133	0	241	0	39.5	0	1	0	100	100	0	2	2	1	1		1	1	1		0	0	5	2
1	negative	0	1	0	0	1	0	0	0	0	0	0	0	99	0	24	0	100	0	36.5	0	7.4	0	53	1	127	1	344	1	33.9	0	1	0	161	161	2	0	2	1	1		1	1	1		1	0		1
0	negative	0	0	0	0	0	0	0	1	1	0	0	0	108	0	25	0	138	0	35.5	0	7.4	0	9	0	136	0	102	0	32	0	1	1	102	102	0	0	0	1	1	1		1	1		0	0	34	0
1	negative	0	0	1	0	0	0	0	0	0	0	0	0	97	0	30	1	113	0	36.3	0	7.4	0	12	0	135	0	119	0	39.2	0	1	1	145	145	2	0	2	1	2	2	1		1		0	0	2	2
1	negative	0	0	0	0	1	0	0	0	0	0	0	0	108	0	24	0	200	0	36.6	0	7.4	0	16	0	136	0	129	0	51.2	0	1	0	95	95	0	0	0	1	1			1	1		0	0		0
1	negative	0	0	1	0	0	0	0	0	1	0	0	0	112	0	22	0	120	0	37.2	0	7.4	0	15	0	134	0	115	0	39.8	0	1	0	106.1	106.1	2	0	2	1	1		1	1	1		0	0	7	0
0	negative	0	1	0	0	0	0	0	0	0	1	0	0	72	0	20	0	130	0	36.6	0	7.4	0	18	0	140	0	92	0	35.8	0	1	0	91.1	91.1	0	0	0	1	1			1	1		0	0	16	2
0	negative	0	0	0	0	0	0	0	0	0	0	1	1	97	0	20	0	108	0	37.1	0	7.4	0	10	0	138	0	114	0	45.4	0	1	0	59.8	59.8	2	0	2	1	1		1	1	1		0	0	29	0
1	negative	0	0	1	0	0	0	0	0	0	0	0	0	82	0	20	0	116	0	37.5	0	7.4	0	24	0	133	0	130	0	30.7	0	1	1	138	138	1	0	1	1	1	1	1	1	1		1	0	43	2
1	negative	0	0	0	0	0	0	1	0	0	0	0	1	92	0	18	0	120	0	36.8	0	7.4	0	12	0	139	0	111	0	35.8	0	1	1	70.8	70.8	1	0	1	1	1	2	1	1	1		1	0	55	0
1	negative	0	0	0	1	0	1	1	0	0	0	1	1	111	0	32	1	108	0	36.5	0	7.401	0	28	0	140	0	178	0	33	0	1	1	167.4	167.4	1	0	1	1	0	2	1		1		0	0	5	1
0	negative	0	0	0	0	0	0	1	0	0	0	0	0	125	1	28	0	166	0	37.3	0	7.401	0	12	0	138	0	166	0	39.1	0	1	0	84	84	0	2	2	1	0		1		1		0	0	4	0
1	negative	0	0	1	0	0	0	1	1	0	0	0	0	66	0	20	0	120	0	36.7	0	7.401	0	44	1	138	0	346	1	34.3	0	1	1	168.2	168.2	2	0	2	1	2	2	1		1		1	1	25	2
1	negative	0	0	0	0	0	0	1	0	0	0	0	0	96	0	16	0	130	0	36.9	0	7.402	0	10	0	138	0	231	0	39.1	0	1	0	69.11	69.11	1	0	1	1	2		1		1		0	0	6	0
0	negative	0	1	0	0	1	0	0	0	0	0	1	1	110	0	28	0	140	0	36.6	0	7.403	0	22	0	137	0	135	0	39.6	0	1	1	117	117	2	0	2	1	1	2	1	1	1		0	0	150	0
1	negative	0	0	1	0	0	0	0	0	0	0	0	0	78	0	20	0	110	0	36.5	0	7.403	0	20	0	135	0	144.8	0	29	10	1	0	113.11	123.11	2	0	2	1	1		1	1	1		0	1	30	0
0	negative	0	0	0	0	0	0	1	0	1	1	0	0	130	1	30	1	110	0	38.6	0	7.403	0	26	0	141	0	144.8	0	38.3	0	1	0	106.5	106.5	2	0	2	1	0		1		1		0	0	4	2
1	negative	0	0	0	0	0	0	1	0	0	0	0	0	94	0	20	0	150	0	36	0	7.404	0	32	1	132	0	257	1	36.6	0	1	1	126	126	0	0	0	1	0	1		1	1		1	0	6	2
1	Influenza B	1	0	0	0	1	0	1	0	0	0	0	0	64	0	20	0	123	0	36	0	7.405	0	23	0	135	0	176	0	31.3	0	1	0	86.2	86.2	1	0	1	1	1		1	1	1		0	0	4	0
1	negative	0	0	0	0	1	1	0	0	0	0	1	1	78	0	18	0	100	0	36.7	0	7.405	0	23	0	145	0	95	0	36.2	0	1	0	128.7	128.7	0	0	0	1	1			1	1		1	0	7	0
0	negative	0	0	0	0	0	0	0	0	0	0	0	1	109	0	24	0	106	0	38.1	0	7.405	0	19	0	138	0	257	1	27.8	10	1	0	87	97	2	0	2	1	0		1		1		0	0	24	1
0	negative	0	0	0	0	0	0	1	0	0	0	0	0	71	0	20	0	71	1	37.3	0	7.406	0	14	0	139	0	263	1	34	0	1	0	95	95	0	0	0	1	1			1	1		0	1	25	1
0	negative	0	0	0	0	0	0	1	0	0	0	0	0	79	0	20	0	130	0	37.1	0	7.407	0	29	0	129	1	177	0	27.3	10	1	0	106.1	116.1	1	0	1	0	0		1		1		0	0	7	0
0	Influenza A	1	0	0	0	1	0	1	0	0	0	0	0	100	0	20	0	96	0	37.7	0	7.408	0	11	0	135	0	214	0	43.5	0	1	0	90.5	90.5	0	0	0	1	1			1	1		1	0	9	2
1	negative	0	0	0	0	0	0	0	1	0	0	0	1	127	1	24	0	105	0	38.2	0	7.408	0	13	0	130	0	157	0	25.7	10	1	1	106.4	116.4	2	0	2	1	2	2	1		1		1	1	31	0
1	negative	0	0	0	0	1	0	1	0	0	0	0	0	92	0	24	0	100	0	37.1	0	7.409	0	36	1	143	0	237	0	32.8	0	1	0	124.1	124.1	2	0	2	1	2		1		1		0	0	25	2
0	negative	0	0	0	0	0	0	0	0	0	0	0	1	112	0	24	0	139	0	37.6	0	7.41	0	24	0	141	0	104	0	38.7	0	1	0	73	73	2	0	2	1	1		1	1	1		0	0	22	0
0	negative	0	0	0	0	0	0	0	0	0	1	0	0	82	0	20	0	150	0	36.8	0	7.41	0	40	1	134	0	157	0	32.4	0	0	1	100	100	0	0	0	1	1	2		1	1		0	1	1	0
1	negative	0	0	0	0	0	0	0	0	0	0	0	0	90	0	20	0	120	0	36.9	0	7.41	0	19	0	135	0	126	0	34.3	0	1	0	81	81	2	0	2	1	1		1	1	1		0	0	24	0
0	negative	0	0	0	0	0	0	0	0	0	1	0	0	76	0	20	0	120	0	36.3	0	7.41	0	8	0	138	0	99	0	38.1	0	0	1	44.1	44.1	1	0	1	1	2	1	1	1	1		0	0	4	0
1	negative	0	0	0	0	0	0	0	0	0	0	0	0	100	0	20	0	126	0	37.2	0	7.41	0	5	0	133	0	118	0	41.9	0	0	1	37.2	37.2	0	0	0	1	1	1		1	1		0	0	4	0
1	negative	0	0	0	0	0	0	1	0	0	0	0	0	69	0	20	0	104	0	36.8	0	7.41	0	21	0	137	0	165	0	36.3	0	1	0	83	83	0	0	0	1	1			1	1		0	0	11	0
0	negative	0	0	0	0	1	0	0	0	0	0	0	0	122	0	26	0	126	0	37.2	0	7.41	0	16	0	140	0	126	0	33.9	0	1	0	83	83	0	2	2	1	0		1		1		0	0		0
0	negative	0	0	0	0	0	0	0	0	0	0	0	0	89	0	22	0	133	0	37.4	0	7.41	0	9	0	138	0	126	0	29.4	10	0	0	68.1	78.1	2	0	2	1	1		1	1	1		0	0	3	0
1	negative	0	0	0	0	0	1	0	0	0	0	0	0	102	0	20	0	121	0	38.6	0	7.41	0	50	1	134	0	140	0	25.2	10	1	1	112	122	1	0	1	1	0	1	1	1	1		0	0	13	0
1	negative	0	0	0	0	0	0	0	0	1	1	0	0	110	0	20	0	120	0	36.9	0	7.41	0	12	0	137	0	150	0	41.5	0	1	0	68.11	68.11	1	0	1	0	0		1		1		1	0	7	0
0	negative	0	0	0	0	0	0	0	0	1	0	0	0	114	0	20	0	109	0	36.8	0	7.41	0	29	0	137	0	121	0	32.1	0	1	0	82.8	82.8	2	1	2	1	1		1	1	1		0	0		0
1	negative	0	0	0	0	0	0	1	0	1	1	0	0	112	0	20	0	160	0	37.1	0	7.41	0	26	0	134	0	159	0	39	0	1	0	87	87	0	0	0	3	1			1	1		0	0	11	0
1	negative	0	0	0	1	0	0	0	0	0	0	0	0	68	0	22	0	130	0	37	0	7.41	0	26	0	137	0	124	0	35.5	0	1	1	108	108	2	2	2	1	1	2	1	1	1		1	0	37	1
1	negative	0	0	0	0	0	0	0	0	0	0	0	0	117	0	18	0	141	0	36.8	0	7.41	0	19	0	136	0	138	0	52.2	0	1	1	88	88	1	0	1	0	0	2	1		1		0	0	25	0
0	negative	0	0	0	0	0	0	0	0	0	0	0	0	130	1	30	1	150	0	39	0	7.41	0	16	0	138	0	157	0	37.1	0	1	0	101	101	0	0	0	1	1			1	1		0	1	5	2
0	negative	0	1	0	1	0	0	0	0	0	1	1	1	95	0	20	0	110	0	36.3	0	7.41	0	35	1	137	0	133	0	24.8	10	1	1	157	167	2	0	2	1	2	2	1		1		0	0	1	1
1	negative	0	0	0	0	0	0	0	0	1	0	0	0	130	1	20	0	150	0	36.5	0	7.41	0	13	0	131	0	144	0	39.3	0	1	0	85.1	85.1	1	0	1	1	2		1		1		0	0	10	1
1	rhinovirus	1	0	0	0	0	0	0	0	1	0	0	0	120	0	24	0	154	0	36.4	0	7.41	0	12	0	138	0	83	0	36	0	1	0	73	73	0	0	0	1	1			1	1		0	0		0
0	negative	0	1	0	0	1	0	1	0	0	0	0	0	110	0	30	1	153	0	36.6	0	7.41	0	22	0	136	0	302	1	32	0	1	1	145	145	2	0	2	1	1	2	1	1	1		0	1		1
1	negative	0	1	0	0	0	0	0	0	0	0	1	1	75	0	24	0	140	0	36.6	0	7.41	0	17	0	148	0	77	0	42.4	0	1	1	109	109	2	0	2	1	1	2	1	1	1		0	0		1
1	coronavirus	1	0	0	0	0	0	0	0	1	1	0	0	138	1	33	1	163	0	36.6	0	7.41	0	26	0	122	1	261	1	43.2	0	1	0	152	152	2	0	2	3	1		1	1	1		0	0	7	0
1	metapneumovirus	1	0	0	0	0	0	1	0	0	0	0	0	78	0	16	0	110	0	37	0	7.41	0	17	0	136	0	183	0	41.7	0	1	0	90	90	2	0	2	1	1		1	1	1		0	0	23	0
1	negative	0	0	0	0	0	1	0	0	0	0	1	1	110	0	18	0	113	0	37	0	7.411	0	20	0	137	0	102	0	24.5	10	1	0	114	124	0	2	2	3	0		1		1		1	0	215	1
1	negative	0	0	0	0	0	0	1	0	0	1	0	0	109	0	20	0	139	0	38	0	7.411	0	11	0	133	0	110	0	36.8	0	1	1	90.4	90.4	2	0	2	1	1	1	1	1	1		0	0	12	0
0	coronavirus	1	0	0	0	0	1	0	0	0	0	0	1	104	0	24	0	177	0	35.4	0	7.411	0	53	1	135	0	111	0	15.7	10	1	1	115.11	125.11	2	0	2	3	0	2	1		1		0	0	11	0
1	negative	0	0	0	0	0	0	0	0	0	0	0	0	85	0	24	0	107	0	36.6	0	7.412	0	37	1	133	0	88	0	27.1	10	1	0	110	120	2	0	2	1	1		1	1	1		1	0	5	0
1	negative	0	0	0	0	1	0	0	0	0	0	0	0	84	0	20	0	100	0	37.5	0	7.413	0	29	0	145	0	122	0	35.9	0	1	0	96.2	96.2	2	0	2	1	1		1	1	1		1	0	18	0
1	Influenza A	1	0	0	0	0	0	0	0	0	0	0	0	88	0	20	0	120	0	36.7	0	7.414	0	17	0	142	0	133	0	31	0	0	1	69.6	69.6	2	0	2	1	1	2	1	1	1		0	0	9	0
1	negative	0	0	0	0	0	0	0	0	0	0	0	0	120	0	40	1	112	0	39	0	7.414	0	43	1	133	0	214	0	35	0	1	0	118	118	2	0	2	1	1		1	1	1		0	0	15	0
1	Influenza A	1	0	0	0	0	0	0	0	0	0	1	1	81	0	20	0	118	0	36.4	0	7.414	0	39	1	138	0	142	0	23	10	1	0	111.7	121.7	0	0	0	1	1			1	1		0	0	3	1
0	negative	0	0	0	0	1	0	0	0	0	0	1	1	70	0	20	0	100	0	36.7	0	7.415	0	41	1	142	0	256	1	35.8	0	1	1	147	147	0	0	0	1	1	2		1	1		0	0	28	1
1	negative	0	0	0	0	0	0	0	0	0	0	0	1	95	0	27	0	143	0	36.9	0	7.415	0	20	0	137	0	64	0	22.1	10	1	1	102.1	112.1	1	0	1	1	1	2	1	1	1		1	1	10	0
1	RSV	1	0	0	0	0	0	0	0	1	0	0	1	102	0	24	0	113	0	37.6	0	7.415	0	25	0	133	0	90	0	33.3	0	1	0	71.2	71.2	0	0	0	1	1			1	1		0	0	37	1
0	negative	0	0	0	0	1	0	0	0	0	0	0	0	93	0	20	0	169	0	37	0	7.416	0	24	0	141	0	114	0	23.5	10	0	0	59	69	1	0	1	3	0		1		1		0	0	7	0
1	coronavirus	1	0	0	0	0	0	1	0	0	0	0	0	118	0	30	1	120	0	36.8	0	7.416	0	20	0	139	0	234	0	41.5	0	1	0	105.3	105.3	1	0	1	3	0		1		1		1	1	716	1
0	negative	0	0	0	0	0	0	0	0	0	0	0	0	110	0	22	0	140	0	37.5	0	7.416	0	9	0	137	0	54	0	33.9	0	1	0	67.1	67.1	0	2	2	1	1		1	1	1		0	0	9	0
1	negative	0	0	0	0	0	0	1	0	0	0	0	0	117	0	20	0	174	0	37.6	0	7.418	0	52	1	136	0	282	1	26.8	10	1	0	101	111	1	1	1	1	1		1	1	1		0	0	6	0
1	negative	0	0	0	0	0	1	1	0	0	0	0	1	87	0	20	0	160	0	36.6	0	7.418	0	22	0	135	0	196	0	28.6	10	1	1	102	112	2	0	2	3	0	1	1	1	1		0	0	27	0
1	negative	0	0	1	0	0	0	0	1	0	0	0	0	83	0	25	0	117	0	38.3	0	7.419	0	18	0	132	0	159	0	24.4	10	1	0	136	146	0	0	0	1	1			1	1		1	0	6	1
1	negative	0	0	0	0	0	0	0	0	0	1	0	0	68	0	24	0	110	0	36.6	0	7.419	0	19	0	134	0	138	0	34.3	0	1	0	97.7	97.7	0	0	0	1	1	2		1	1		0	1	13	2
1	negative	0	0	0	0	0	0	0	0	0	0	0	0	120	0	20	0	110	0	37.9	0	7.33	0	18	0	134	0	106	0	40.3	0	0	0	29.7	29.7	1	0	1	1	1		1	1	1		0	0	4	0
0	negative	0	0	0	0	0	0	0	0	0	0	0	0	109	0	22	0	152	0	39.1	0	7.38	0	12	0	136	0	130	0	29.4	10	0	1	84	94	0	0	0	1	1	1		1	1		0	0	9	0
1	negative	0	0	0	0	0	0	0	0	0	0	0	0	78	0	25	0	121	0	36	0	7.41	0	10	0	140	0	130	0	45.3	0	0	1	54	54	0	0	0	1	1	2		1	1		0	0	5	0
1	negative	0	0	0	0	0	0	0	0	0	0	0	0	95	0	20	0	140	0	37	0	7.46	0	8	0	137	0	107	0	37.1	0	0	1	82	82	0	0	0	1	0	1		1	1		0	0	1	0
1	negative	0	0	0	0	0	0	0	0	0	0	0	0	95	0	20	0	150	0	36.5	0	7.32	1	18	0	136	0	157	0	37.4	0	0	1	114.7	114.7	0	0	0	0	0	1		1	1		0	0	1	0
0	negative	0	0	0	0	0	0	0	0	0	0	0	0	90	0	30	1	120	0	39.4	0	7.33	0	17	0	137	0	113	0	41	0	0	1	52	52	1	0	1	1	1		1	1	1		0	0	2	0
0	negative	0	0	0	0	0	0	0	1	0	0	1	1	110	0	28	0	80	1	36	0	7.34	0	46	1	131	0	82	0	31.1	0	1	0	154	154	0	0	0	1	1			1	1		0	1	8	0
1	Influenza B boca	1	0	1	0	0	0	0	0	0	0	0	0	88	0	20	0	110	0	37.2	0	7.36	0	13	0	132	0	92	0	29.9	10	0	1	97	107	1	0	1	1	1	1	1	1	1		0	0	1	0
1	negative	0	0	0	0	0	0	0	0	0	0	0	0	98	0	20	0	102	0	36.5	0	7.37	0	27	0	140	0	87	0	41.2	0	0	0	56	56	1	0	1	1	1		1	1	1		0	0	4	0
0	negative	0	0	0	0	0	0	0	0	0	0	0	0	88	0	20	0	110	0	36.5	0	7.44	0	6	0	136	0	106	0	38.4	0	0	0	25	25	1	0	1	1	1		1	1	1		0	0	1	0
1	negative	0	0	0	0	0	0	0	0	0	0	0	0	85	0	20	0	114	0	37.4	0	7.5	0	19	0	141	0	88	0	42.2	0	0	0	33	33	2	0	2	1	1		1	1	1		0	0	4	0
1	negative	0	0	0	0	0	0	0	0	0	0	0	0	96	0	20	0	155	0	36.7	0	7.34	0	10	0	138	0	87	0	40.7	0	0	0	56	56	2	0	2	3	1		1	1	1		0	0	1	0
1	negative	0	0	0	0	0	0	0	0	0	0	0	0	111	0	28	0	130	0	37	0	7.36	0	17	0	135	0	130	0	31.1	0	0	1	69	69	2	0	2	0	2	2	1		1		0	0	1	1
1	rhinovirus	1	0	0	0	0	0	0	0	0	0	0	0	74	0	18	0	120	0	37.9	0	7.37	0	18	0	137	0	100	0	40.5	0	0	0	61	61	0	1	1	0	2		1		1		0	0	2	0
0	Influenza B	1	0	0	0	0	0	0	0	0	0	0	0	104	0	24	0	140	0	38.2	0	7.38	0	12	0	135	0	112	0	32.9	0	0	0	60	60	2	0	2	1	1		1	1	1		0	0	7	0
1	negative	0	0	0	0	0	0	0	0	1	0	0	0	105	0	24	0	102	0	36.8	0	7.41	0	19	0	131	0	97	0	47	0	1	0	76	76	0	0	0	1	1			1	1		0	1	19	0
1	negative	0	0	0	0	0	0	0	0	0	0	0	0	80	0	20	0	130	0	36.5	0	7.49	0	13	0	137	0	120	0	41.5	0	0	0	44	44	0	1	1	0	0		1		1		0	0	10	0
0	negative	0	0	0	0	0	0	0	0	0	0	1	1	68	0	20	0	121	0	34.9	1	7.5	0	13	0	140	0	149	0	43.2	0	1	1	106	106	1	0	1	1	1	2	1	1	1		0	0	19	0
0	negative	0	0	0	0	0	0	0	0	0	0	0	0	80	0	20	0	110	0	36.7	0	7.51	0	23	0	139	0	133	0	33.1	0	0	1	89	89	0	2	2	1	1	2	1	1	1		0	0	23	0
0	RSV	1	0	0	0	0	0	0	0	0	0	0	0	75	0	20	0	151	0	36	0	7.32	1	21	0	137	0	117	0	35.5	0	0	0	98	98	1	0	1	1	2		1		1		1	0	13	0
1	negative	0	0	0	0	0	0	0	0	0	0	0	0	84	0	20	0	100	0	37	0	7.37	0	24	0	133	0	96	0	44.4	0	0	0	62.4	62.4	2	0	2	1	0		1		1		0	0	9	0
1	negative	0	0	0	0	0	0	0	0	0	0	0	0	82	0	20	0	140	0	38.9	0	7.41	0	9	0	135	0	110	0	44.3	0	1	0	33.2	33.2	0	0	0	0	2	1		1	1		0	0	9	0
0	Influenza B	1	0	0	0	0	0	0	0	0	0	0	0	96	0	20	0	120	0	38.7	0	7.42	0	11	0	135	0	108	0	35.1	0	0	0	48.7	48.7	0	0	0	1	1			1	1		0	0	1	0
1	metapneumovirus	1	0	0	0	0	0	1	0	0	0	0	0	107	0	20	0	109	0	38.1	0	7.49	0	23	0	132	0	101	0	27.7	10	0	1	82.7	92.7	1	0	1	1	1	2	1	1	1		0	0	20	0
0	negative	0	0	0	0	0	0	0	0	0	0	0	0	81	0	20	0	116	0	36.9	0	7.51	0	14	0	133	0	105	0	31	0	1	0	75.9	75.9	0	0	0	1	1			1	1		0	0	10	0
1	negative	0	0	0	0	0	0	0	0	0	0	0	0	72	0	18	0	100	0	36.9	0	7.34	0	16	0	142	0	135	0	33.9	0	0	0	54	54	1	0	1	1	1		1	1	1		0	0	10	0
1	negative	0	0	0	0	0	0	0	0	0	0	0	0	80	0	20	0	120	0	38.5	0	7.36	0	12	0	132	0	116	0	40.7	0	0	1	53.2	53.2	0	0	0	1	1			1	1		0	0	3	0
0	negative	0	0	0	1	0	1	0	0	0	0	0	0	76	0	16	0	120	0	36.7	0	7.37	0	75	1	131	0	99	0	33.4	0	1	1	136.8	136.8	1	0	1	3	0	2	1		1		0	0	10	1
1	negative	0	0	0	0	1	0	0	0	0	0	0	0	70	0	18	0	120	0	37.1	0	7.38	0	10	0	135	0	96	0	37.4	0	0	0	96.6	96.6	1	0	1	1	0		1		1		0	0	3	0
1	negative	0	0	0	0	1	1	0	0	0	0	1	1	88	0	34	1	134	0	35.3	0	7.42	0	32	1	129	1	164	0	25.8	10	1	0	187	197	0	0	0	1	1			1	1		0	0	8	1
0	negative	0	0	1	0	0	0	1	1	0	0	0	0	100	0	20	0	110	0	37.7	0	7.44	0	24	0	132	0	230	0	28.6	10	1	0	129	139	2	0	2	1	1		1	1	1		0	0	12	1
0	Influenza A	1	0	0	0	0	0	1	1	0	0	0	0	78	0	16	0	120	0	36.7	0	7.45	0	8	0	137	0	94	0	32.8	0	0	1	92.2	92.2	0	0	0	0	0	1		1	1		1	0	21	0
1	negative	0	0	0	0	1	1	0	0	0	0	0	0	101	0	27	0	163	0	38.1	0	7.5	0	16	0	141	0	110	0	26.4	10	1	1	125.7	135.7	1	0	1	1	1	2	1	1	1		0	0	14	0
1	negative	0	0	1	0	0	0	0	0	0	0	0	0	88	0	18	0	140	0	36.5	0	7.51	0	11	0	138	0	140	0	32.9	0	0	0	100.5	100.5	1	0	1	0	2		1		1		0	0	1	0
1	negative	0	0	0	0	1	0	0	0	0	0	0	0	80	0	18	0	120	0	36.7	0	7.34	0	17	0	139	0	212	0	28.1	10	0	0	91	101	1	0	1	0	2		1		1		0	0	7	0
0	negative	0	0	0	0	0	0	0	0	0	0	0	0	97	0	22	0	160	0	38.8	0	7.42	0	18	0	139	0	98	0	39.2	0	1	0	78	78	0	0	0	0	1			1	1		0	0		0
1	negative	0	0	0	0	0	0	0	0	0	0	1	0	90	0	22	0	110	0	37.2	0	7.44	0	13	0	140	0	119	0	33.4	0	1	0	105	105	0	0	0	1	1			1	1		0	0	44	0
0	negative	0	0	0	0	0	0	0	0	1	0	0	0	101	0	20	0	120	0	37.5	0	7.41	0	15	0	134	0	137	0	42.1	0	1	0	67.4	67.4	1	0	1	1	1		1	1	1		0	0	7	0
0	negative	0	0	0	1	0	1	0	0	1	0	0	0	92	0	21	0	126	0	37.1	0	7.42	0	44	1	120	1	187	0	33.4	0	1	0	147.6	147.6	0	1	1	1	2		1		1		0	0	12	0
1	negative	0	0	0	0	0	1	0	0	0	0	0	0	88	0	21	0	140	0	38	0	7.48	0	69	1	137	0	127	0	29	10	1	0	77.7	87.7	2	2	2	1	0		1		1		0	0	24	0
1	negative	0	0	0	0	0	0	1	0	0	0	0	0	112	0	24	0	110	0	37.2	0	7.47	0	10	0	125	1	108	0	33.6	0	1	0	109.9	109.9	1	0	1	1	1		1	1	1		0	1	2	0
1	negative	0	1	0	1	1	1	0	0	0	0	0	0	67	0	20	0	140	0	36.5	0	7.5	0	28	0	141	0	104	0	25.3	10	1	1	132.11	142.11	0	0	0	1	1	1		1	1		0	0	4	2
0	negative	0	0	0	1	0	0	0	0	0	0	0	0	64	0	20	0	150	0	37	0	7.32	1	71	1	141	0	118	0	27.6	10	1	1	141	151	2	0	2	1	1	1	1	1	1		0	0	3	0
0	rhinovirus	1	0	0	0	1	1	1	0	0	0	1	1	84	0	20	0	103	0	36.4	0	7.35	0	33	1	134	0	56	0	21.2	10	1	0	142	152	2	0	2	1	1		1	1	1		0	1	1	1
1	negative	0	0	1	0	0	0	0	0	0	0	0	1	92	0	21	0	126	0	37.1	0	7.37	0	25	0	135	0	144.8	0	33.4	0	1	0	111.7	111.7	0	0	0	1	1			1	1		0	0	5	1
0	rhinovirus	1	0	0	0	0	0	1	0	0	0	0	0	92	0	20	0	120	0	36.2	0	7.39	0	11	0	135	0	138	0	35.2	0	1	0	76.11	76.11	0	0	0	1	1			1	1		0	0	2	0
0	negative	0	0	0	0	0	1	0	0	0	0	0	0	72	0	18	0	120	0	36.6	0	7.41	0	13	0	139	0	104	0	29.9	10	0	0	66	76	1	0	1	1	1		1	1	1		0	0	6	0
0	negative	0	0	0	0	0	1	1	0	0	0	0	0	84	0	18	0	150	0	36.5	0	7.44	0	51	1	135	0	201	0	33.4	0	0	1	85.5	85.5	0	0	0	3	0	1		1	1		0	0	10	0
1	negative	0	0	0	0	0	0	0	0	0	0	1	1	81	0	20	0	70	1	37.7	0	7.45	0	23	0	138	0	193	0	41.4	0	1	1	135	135	1	0	1	1	1	1	1	1	1		0	0	38	0
0	negative	0	0	0	0	0	0	0	0	0	0	0	0	92	0	21	0	126	0	37.1	0	7.47	0	8	0	136	0	125	0	33.4	0	1	1	81.9	81.9	2	0	2	1	2	1	1	1	1		0	0		0
1	negative	0	0	0	0	0	0	1	0	0	0	0	0	84	0	20	0	120	0	39.1	0	7.48	0	25	0	137	0	283	1	33.4	0	1	0	91.5	91.5	1	0	1	1	0		1		1		0	0	15	1
0	negative	0	1	0	0	0	0	0	0	0	0	1	0	90	0	20	0	100	0	38.5	0	7.51	0	25	0	141	0	107	0	33	0	1	1	67	67	0	0	0	1	1	1		1	1		0	0	8	0
0	negative	0	0	0	0	0	0	0	0	0	0	0	1	72	0	20	0	100	0	37.3	0	7.42	0	31	1	135	0	125	0	42.1	0	1	1	104.9	104.9	1	0	1	3	0		1		1		0	0	7	0
0	negative	0	0	1	0	0	0	1	0	0	0	0	0	90	0	18	0	100	0	37.8	0	7.47	0	16	0	142	0	167	0	35.6	0	0	1	92	92	0	0	0	2	0	1		1	1		0	0	50	1
1	negative	0	0	1	0	0	0	0	0	0	0	0	0	84	0	20	0	140	0	38.5	0	7.49	0	14	0	132	0	138	0	33.4	0	1	1	99.11	99.11	0	0	0	1	1	2		1	1		0	0	26	1
0	negative	0	0	0	0	0	0	0	0	0	0	0	0	84	0	23	0	110	0	37.4	0	7.5	0	7	0	142	0	104	0	33.4	0	1	0	74.7	74.7	1	0	1	2	0		1		1		0	0	7	0
1	negative	0	0	0	0	0	0	0	1	0	0	0	0	98	0	24	0	100	0	38	0	7.35	0	10	0	137	0	100	0	33.4	0	1	0	61.8	61.8	1	0	1	0	0		1		1		0	0	5	0
0	parainfluenza 1	1	0	0	1	0	0	0	0	0	0	0	0	108	0	22	0	150	0	37.4	0	7.38	0	11	0	129	1	177	0	32.3	0	1	1	111.11	111.11	0	0	0	0	0	1		1	1		0	0		0
0	negative	0	0	0	0	0	0	0	0	0	0	0	0	106	0	20	0	156	0	39.1	0	7.41	0	15	0	139	0	141	0	36.5	0	1	0	68	68	0	0	0	1	1			1	1		0	1	2	0
1	negative	0	0	1	1	0	0	0	1	0	0	0	0	100	0	20	0	120	0	37.5	0	7.45	0	16	0	134	0	80	0	23.4	10	1	0	132	142	2	0	2	1	1		1	1	1		0	0	27	1
1	negative	0	0	0	0	0	0	0	0	0	0	0	0	84	0	16	0	120	0	38.5	0	7.46	0	6	0	133	0	98	0	33.4	0	0	1	33.9	33.9	0	0	0	0	0	1		1	1		0	0	12	0
1	negative	0	0	0	0	0	0	0	0	0	0	0	0	92	0	21	0	126	0	37.1	0	7.47	0	25	0	136	0	99	0	33.4	0	1	0	75.3	75.3	0	0	0	1	1			1	1		0	0	23	0
1	negative	0	0	0	0	0	1	1	0	0	0	0	0	98	0	22	0	110	0	37	0	7.48	0	42	1	131	0	285	1	34.2	0	1	1	136.11	136.11	2	0	2	1	2	2	1		1		0	0	22	0
0	negative	0	0	1	0	0	0	0	0	0	0	0	1	78	0	18	0	120	0	37.5	0	7.32	1	8	0	135.1	0	130	0	25.2	10	0	1	124.1	134.1	1	0	1	0	0	1	1	1	1		0	0	45	1
1	negative	0	1	0	0	0	0	1	0	0	0	1	1	110	0	22	0	120	0	37.9	0	7.4	0	7	0	133	0	106	0	32.9	0	1	0	93.1	93.1	2	0	2	0	0		1		1		0	0	22	0
1	negative	0	1	1	0	0	0	0	0	0	0	0	0	64	0	20	0	120	0	38.8	0	7.5	0	16	0	135	0	86	0	26.4	10	1	1	121	131	2	0	2	1	2	2	1		1		0	0	14	1
1	negative	0	0	0	0	0	0	0	0	0	0	0	0	84	0	20	0	100	0	37.9	0	7.32	1	7	0	132	0	78	0	29.8	10	1	0	71.1	81.1	0	2	2	1	1		1	1	1		0	0	18	0
0	negative	0	0	0	1	0	0	0	0	1	0	0	0	107	0	24	0	96	0	38.7	0	7.36	0	20	0	131	0	127	0	31.4	0	1	1	105	105	1	0	1	1	2	2	1		1		0	0	5	0
0	negative	0	0	0	0	1	1	0	0	0	0	0	0	97	0	20	0	162	0	36.2	0	7.41	0	7	0	136	0	136	0	47.9	0	1	1	82	82	0	0	0	1	1	2		1	1		0	0		0
1	negative	0	0	1	0	0	0	0	0	0	0	1	1	86	0	31	1	95	0	37.1	0	7.44	0	12	0	134	0	92	0	29.6	10	1	0	165.3	175.3	0	1	1	1	1		1	1	1		0	0	25	0
0	negative	0	0	0	0	0	1	1	0	0	0	0	0	60	0	18	0	110	0	36.4	0	7.46	0	52	1	137	0	108	0	34.7	0	0	1	105.6	105.6	0	0	0	1	1	2		1	1		0	0	7	0
0	negative	0	0	0	0	0	0	0	0	0	0	0	0	110	0	24	0	150	0	36.9	0	7.49	0	22	0	140	0	188	0	39.7	0	1	1	83.6	83.6	0	0	0	1	0	1		1	1		0	0	25	0
0	negative	0	1	0	0	0	0	1	0	0	0	0	0	84	0	21	0	110	0	36.4	0	7.34	0	7	0	135	0	99	0	33.4	0	1	0	90.2	90.2	0	0	0	1	1			1	1		0	0	8	2
0	parainfluenza	1	0	0	0	0	1	0	0	0	0	0	0	72	0	20	0	140	0	37	0	7.46	0	14	0	139	0	123	0	41.8	0	0	0	56.11	56.11	1	0	1	1	2		1		1		0	0	4	0
1	negative	0	0	1	0	0	0	0	0	0	0	0	0	124	0	20	0	120	0	37.5	0	7.4	0	11	0	141	0	104	0	35.6	0	1	1	87.6	87.6	0	0	0	0	0	1		1	1		0	0	22	2
0	negative	0	0	0	0	0	0	1	0	0	0	0	0	89	0	20	0	135	0	37.6	0	7.43	0	18	0	133	0	95	0	33.9	0	1	0	77	77	1	0	1	1	0		1		1		0	0	7	0
1	negative	0	0	0	0	0	0	0	0	0	0	0	1	56	0	13	0	92	0	36.8	0	7.46	0	21	0	139	0	144.8	0	37.7	0	0	0	49.1	49.1	1	0	1	2	2		1		1		1	0	6	0
0	negative	0	0	0	0	0	0	0	0	1	1	0	0	86	0	20	0	110	0	36.4	0	7.36	0	22	0	134	0	95	0	32.8	0	1	1	93.1	93.1	0	0	0	1	2	1		1	1		0	0	12	0
0	negative	0	0	0	1	0	0	0	0	0	0	0	0	78	0	20	0	100	0	37.4	0	7.41	0	15	0	136	0	83	0	35.8	0	1	1	106.11	106.11	0	0	0	0	2	1		1	1		0	0	17	0
0	negative	0	0	0	0	0	1	1	0	0	0	0	0	78	0	18	0	140	0	36.3	0	7.47	0	105	1	128	1	424	1	27.2	10	0	1	131	141	2	2	2	1	1	2	1	1	1		0	1	20	1
1	negative	0	0	0	1	0	1	1	0	0	0	0	0	80	0	20	0	130	0	36.7	0	7.32	1	57	1	131	0	102	0	22.4	10	1	0	138.5	148.5	0	0	0	1	1			1	1		0	0	4	0
1	negative	0	0	1	0	0	0	0	0	0	0	0	0	78	0	20	0	120	0	36.8	0	7.39	0	9	0	137	0	96	0	33.3	0	1	0	110.5	110.5	0	0	0	1	1			1	1		1	0	43	0
1	negative	0	0	1	0	0	0	0	1	0	0	0	0	86	0	20	0	100	0	37.9	0	7.42	0	16	0	135	0	104	0	28.7	10	1	1	151.7	161.7	0	0	0	3	0	1		1	1		0	0	3	0
1	negative	0	0	0	0	0	0	0	1	0	0	0	0	99	0	24	0	139	0	38.8	0	7.48	0	14	0	137	0	110	0	37.8	0	1	0	100	100	1	0	1	1	1		1	1	1		0	0	7	0
1	negative	0	0	0	0	0	0	0	0	0	0	0	0	80	0	20	0	128	0	36.7	0	7.4	0	8	0	140	0	91	0	38	0	1	0	76	76	1	0	1	1	1		1	1	1		1	0	8	0
1	negative	0	0	0	0	0	0	0	0	0	0	0	0	120	0	20	0	120	0	37.8	0	7.42	0	19	0	138	0	87	0	36	0	1	1	93.1	93.1	2	0	2	1	1	2	1	1	1		1	0	44	2
1	Influenza A	1	0	0	0	1	1	1	0	0	0	0	0	66	0	20	0	120	0	36.7	0	7.51	0	31	1	137	0	197	0	35.9	0	1	0	115.5	115.5	0	0	0	1	1			1	1		1	0	16	0
0	negative	0	0	0	0	0	1	0	0	0	0	0	0	72	0	20	0	100	0	36.7	0	7.35	0	59	1	133	0	145	0	22.9	10	1	0	77.5	87.5	1	0	1	1	1		1	1	1		0	0	21	2
1	negative	0	1	0	0	1	0	0	0	0	0	0	0	110	0	30	1	80	1	36.8	0	7.36	0	78	1	140	0	217	0	34.1	0	1	0	168.4	168.4	2	0	2	1	2		1		1		1	1	24	2
1	negative	0	0	0	0	0	0	0	0	0	0	0	1	83	0	14	0	113	0	36.8	0	7.39	0	9	0	138	0	82	0	30.9	0	0	1	86.3	86.3	0	0	0	3	2	1		1	1		0	0	11	0
1	coronavirus	1	0	1	0	0	0	0	0	0	0	1	0	62	0	22	0	147	0	37.4	0	7.45	0	29	0	146	0	144.8	0	29.4	10	1	0	151.7	161.7	2	0	2	1	1		1	1	1		1	0	18	1
0	negative	0	0	0	0	0	1	1	0	0	0	0	0	96	0	20	0	130	0	36.8	0	7.51	0	53	1	133	0	76	0	23.3	10	1	0	103.1	113.1	2	0	2	1	1		1	1	1		0	0	24	0
1	negative	0	0	0	0	0	0	0	0	0	0	0	0	125	1	20	0	124	0	36.6	0	7.38	0	15	0	130	0	127	0	21.8	10	1	1	80.11	90.11	2	0	2	1	1	1	1	1	1		1	0	21	1
1	negative	0	0	0	0	0	0	0	1	1	0	0	0	90	0	22	0	120	0	36.8	0	7.44	0	20	0	134	0	118	0	29.5	10	1	0	86.2	96.2	0	0	0	1	1			1	1		0	0	29	1
1	negative	0	0	0	0	0	1	0	1	0	0	0	0	86	0	20	0	140	0	37.4	0	7.36	0	64	1	128	1	92	0	25.6	10	1	1	148.5	158.5	0	0	0	1	1	2		1	1		0	1	17	0
0	negative	0	0	0	0	0	1	0	0	0	0	0	0	60	0	20	0	170	0	37.4	0	7.37	0	30	0	140	0	108	0	33.9	0	1	1	83.2	83.2	1	0	1	1	1	2	1	1	1		1	0	32	0
1	negative	0	0	1	0	0	0	1	1	0	0	0	0	75	0	20	0	100	0	36.4	0	7.44	0	23	0	135	0	138	0	26.8	10	1	0	136.2	146.2	0	0	0	1	1			1	1		0	0	41	1
0	parainfluenza	1	0	0	0	0	0	1	0	0	0	0	0	84	0	20	0	130	0	36.6	0	7.32	1	14	0	140	0	61	0	31.4	0	1	1	117.8	117.8	0	0	0	0	0	1		1	1		1	0	45	1
1	negative	0	0	0	0	0	0	1	0	0	1	0	0	78	0	20	0	110	0	36.7	0	7.34	0	9	0	134	0	192	0	30.4	0	1	0	83.9	83.9	2	0	2	1	2		1		1		1	0	26	1
0	negative	0	0	0	0	0	0	0	0	0	0	0	0	96	0	22	0	120	0	37.2	0	7.45	0	25	0	134	0	100	0	26.1	10	1	0	77.8	87.8	1	0	1	0	0		1		1		1	0	5	1
1	rhinovirus	1	0	1	0	0	0	1	0	0	0	0	0	88	0	18	0	100	0	36.4	0	7.47	0	11	0	137	0	107	0	31.3	0	0	1	102.9	102.9	2	0	2	1	2	1	1	1	1		1	0	27	0
1	negative	0	0	0	0	0	0	0	0	0	0	0	0	140	1	20	0	100	0	38.3	0	7.33	0	12	0	134	0	148	0	39	0	1	1	73.5	73.5	0	0	0	0	0	1		1	1		1	0	111	0
0	negative	0	1	0	0	0	0	0	0	1	0	0	0	76	0	18	0	110	0	36.5	0	7.4	0	20	0	134	0	112	0	23.8	10	0	0	87.3	97.3	0	0	0	1	1			1	1		1	0	19	0
1	negative	0	0	0	0	0	0	0	0	0	0	0	0	80	0	18	0	140	0	37.9	0	7.41	0	28	0	136	0	117	0	32.7	0	0	1	68.11	68.11	0	0	0	3	0	1		1	1		0	0	4	0
1	negative	0	0	0	0	1	0	1	0	0	0	0	0	78	0	20	0	130	0	36.5	0	7.32	1	19	0	139	0	165	0	40	0	1	0	126.5	126.5	0	0	0	1	1			1	1		1	0	16	1
1	negative	0	0	1	0	0	0	0	0	0	0	0	0	62	0	22	0	130	0	36.8	0	7.39	0	30	0	138	0	180	0	38.2	0	1	1	121.8	121.8	2	0	2	1	1	2	1	1	1		1	0	16	0
1	negative	0	0	1	0	0	0	0	0	0	0	0	0	147	1	30	1	130	0	39.1	0	7.43	0	26	0	131	0	89	0	24.5	10	1	1	157.9	167.9	2	0	2	0	2	1	1	1	1		1	0	13	2
1	rhinovirus	1	0	1	0	0	0	0	0	0	0	0	0	112	0	20	0	120	0	36.8	0	7.49	0	20	0	136	0	92	0	27.5	10	1	0	115.9	125.9	0	0	0	1	1			1	1		0	0	23	1
1	negative	0	0	0	0	0	0	0	0	1	0	0	0	80	0	20	0	130	0	35.5	0	7.51	0	33	1	136	0	330	1	36.1	0	1	1	127.9	127.9	1	0	1	1	1	1	1	1	1		0	0	3	0
0	negative	0	0	0	0	0	0	0	0	0	0	0	0	80	0	18	0	120	0	37.8	0	7.32	1	18	0	134	0	102	0	28.3	10	0	1	105.6	115.6	2	0	2	1	1	1	1	1	1		1	0	10	0
1	negative	0	0	0	0	0	0	0	0	0	0	0	1	76	0	24	0	97	0	37.2	0	7.39	0	14	0	138	0	110	0	33.4	0	1	1	37.1	37.1	0	0	0	1	0	1		1	1		0	0	8	0
1	negative	0	0	0	0	0	0	0	0	0	0	0	0	72	0	19	0	120	0	36.6	0	7.4	0	17	0	137	0	107	0	43.8	0	0	0	60.1	60.1	0	2	2	0	0		1		1		1	0	1	0
1	negative	0	0	0	0	1	0	1	0	0	0	0	0	106	0	20	0	100	0	37.3	0	7.49	0	15	0	124	1	264	1	26	10	1	1	149.1	159.1	1	0	1	1	2	2	1		1		0	0	7	1
1	negative	0	0	0	0	0	0	0	0	0	0	0	0	108	0	22	0	114	0	37.6	0	7.5	0	8	0	137	0	81	0	39.7	0	1	0	55.1	55.1	0	2	2	0	0	1	1	1	1		0	0	15	0
1	negative	0	0	0	1	0	0	1	0	0	0	0	0	118	0	28	0	171	0	36	0	7.32	1	22	0	124	1	182	0	28.9	10	1	0	147	157	0	0	0	1	1			1	1		0	0	10	1
0	negative	0	0	0	0	1	0	1	0	0	0	0	0	80	0	20	0	120	0	38.1	0	7.34	0	21	0	137	0	121	0	32.2	0	1	0	99.2	99.2	0	0	0	1	1			1	1		0	0	2	0
0	Influenza A	1	0	0	0	0	1	1	1	0	0	0	0	102	0	20	0	140	0	36.7	0	7.38	0	58	1	131	0	211	0	26.2	10	1	1	126.1	136.1	2	0	2	1	2	2	1		1		0	0	22	1
0	negative	0	0	0	0	0	0	0	0	1	0	0	0	104	0	30	1	149	0	37.7	0	7.39	0	20	0	132	0	111	0	35.1	0	1	0	101	101	1	0	1	1	0		1		1		0	0	12	2
1	negative	0	0	0	0	0	0	1	0	0	0	0	0	88	0	22	0	110	0	36.7	0	7.4	0	18	0	140	0	61	0	46.9	0	1	0	29.1	29.1	2	0	2	1	2		1		1		0	0	7	0
0	negative	0	0	0	0	1	0	1	0	0	0	0	0	130	1	20	0	151	0	40.3	1	7.44	0	11	0	137	0	170	0	39.6	0	1	0	101	101	2	0	2	0	0		1		1		0	1	8	0
0	negative	0	0	0	0	1	0	1	0	0	0	1	0	84	0	15	0	110	0	37	0	7.34	0	16	0	133	0	147	0	37.9	0	0	0	76.1	76.1	1	0	1	3	0		1		1		0	0	26	0
0	negative	0	0	0	0	0	0	0	0	0	1	1	1	68	0	20	0	100	0	37.1	0	7.38	0	10	0	141	0	96	0	33.6	0	1	0	95.5	95.5	0	0	0	3	1			1	1		0	0	10	0
0	Influenza A	1	0	0	0	0	0	0	0	0	0	0	0	106	0	20	0	165	0	38.2	0	7.43	0	12	0	132	0	129	0	40.7	0	1	0	69	69	1	0	1	1	1		1	1	1		0	0	9	0
1	negative	0	0	0	0	0	0	1	0	1	0	0	0	102	0	20	0	127	0	38.3	0	7.45	0	16	0	135	0	228	0	39.3	0	1	0	81.2	81.2	0	0	0	1	1			1	1		1	0	6	1
0	negative	0	0	1	0	0	0	0	0	0	0	0	0	76	0	20	0	110	0	36.6	0	7.47	0	24	0	135	0	92	0	32.3	0	1	1	106.11	106.11	0	0	0	0	0	1		1	1		1	0	27	1
1	negative	0	0	1	0	0	0	0	0	1	0	0	0	78	0	20	0	130	0	36.8	0	7.51	0	13	0	130	0	141	0	39.6	0	1	0	111	111	0	2	2	0	0		1		1		1	0	12	1
0	negative	0	0	0	0	0	0	0	0	0	0	0	0	84	0	20	0	120	0	36.7	0	7.33	0	25	0	136	0	163	0	32.8	0	1	1	91.9	91.9	2	0	2	3	0	2	1		1		0	0	219	2
0	negative	0	0	0	0	0	0	0	1	0	0	0	0	82	0	16	0	130	0	37.2	0	7.35	0	19	0	128	1	67	0	26.6	10	0	1	89.6	99.6	0	0	0	0	2	1		1	1		0	0	14	0
1	negative	0	0	0	0	0	0	0	0	0	0	0	0	78	0	16	0	110	0	39	0	7.36	0	17	0	138	0	120	0	40.6	0	0	1	78.5	78.5	0	0	0	3	0	1		1	1		0	0	6	0
0	negative	0	0	0	0	0	0	0	0	0	0	0	0	85	0	20	0	132	0	36.2	0	7.41	0	11	0	142	0	96	0	26.8	10	1	0	78.7	88.7	0	0	0	1	1			1	1		1	0	6	0
1	negative	0	0	1	0	0	0	0	0	0	0	0	0	80	0	20	0	120	0	36.3	0	7.45	0	22	0	137	0	106	0	26.4	10	1	1	128.6	138.6	0	0	0	0	0	1		1	1		1	0	8	1
1	coronavirus	1	0	0	0	0	1	1	0	0	0	0	0	76	0	20	0	140	0	36	0	7.46	0	41	1	138	0	268	1	24.9	10	1	1	127	137	1	0	1	1	1	2	1	1	1		0	0	20	0
1	negative	0	0	0	0	0	0	1	0	0	0	0	0	97	0	20	0	125	0	37.9	0	7.47	0	20	0	131	0	337	1	42.9	0	1	1	88.6	88.6	2	0	2	1	1	1	1	1	1		0	0	6	0
0	negative	0	0	0	0	0	0	0	0	0	0	0	0	88	0	20	0	140	0	37.2	0	7.32	1	12	0	134	0	65	0	30.1	0	1	1	86.11	86.11	1	1	1	1	1	1	1	1	1		0	0	35	0
1	Influenza A	1	0	1	0	0	0	0	0	0	0	0	0	94	0	24	0	110	0	37	0	7.35	0	12	0	133	0	144.8	0	25.6	10	1	0	104.6	114.6	1	0	1	1	1		1	1	1		0	0	69	0
0	negative	0	0	0	1	0	0	1	0	0	0	1	1	60	0	20	0	113	0	38.8	0	7.36	0	15	0	134	0	111	0	29.1	10	1	1	113.1	123.1	1	0	1	1	1	2	1	1	1		0	0	39	2
0	negative	0	0	0	0	0	0	0	0	0	1	0	0	124	0	20	0	151	0	36.6	0	7.37	0	11	0	139	0	183	0	43.3	0	1	1	64	64	0	0	0	2	0	1		1	1		0	0		0
1	negative	0	0	0	0	0	0	0	0	0	0	0	0	92	0	18	0	110	0	38.3	0	7.46	0	21	0	135	0	117	0	32.8	0	0	1	60.6	60.6	0	0	0	1	2	1		1	1		0	0	21	0
0	negative	0	0	0	0	0	0	1	0	0	0	0	0	93	0	22	0	140	0	36.9	0	7.47	0	8	0	141	0	142	0	37.2	0	0	0	59.6	59.6	1	0	1	0	0		1		1		0	0	7	0
0	negative	0	0	0	0	0	0	0	0	1	0	0	0	86	0	20	0	120	0	36.9	0	7.5	0	9	0	138	0	101	0	31.5	0	1	0	72.5	72.5	1	0	1	1	1		1	1	1		1	0	13	0
1	negative	0	0	0	0	0	0	0	0	0	0	0	0	92	0	21	0	126	0	37.1	0	7.51	0	25.09	0	135.1	0	144.8	0	33.4	0	1	1	92.3	92.3	0	0	0	1	1			1	1		0	0		0
1	negative	0	0	0	0	0	1	0	0	0	0	0	0	78	0	20	0	120	0	36.7	0	7.32	1	13	0	134	0	101	0	32.7	0	1	0	116.11	116.11	1	0	1	1	1		1	1	1		1	0	13	0
0	Influenza A	1	0	1	0	0	0	0	0	0	0	0	0	92	0	20	0	134	0	39.3	0	7.35	0	12	0	138	0	162	0	31.6	0	1	0	77.11	77.11	2	1	2	0	0		1		1		0	0	4	0
1	negative	0	0	0	0	0	0	1	0	0	0	0	0	75	0	18	0	120	0	37.3	0	7.38	0	15	0	136	0	157	0	40.2	0	0	1	58.1	58.1	2	0	2	0	0	1	1	1	1		0	0	3	0
0	Influenza B	1	0	0	0	0	0	0	0	0	0	0	0	96	0	22	0	120	0	39.1	0	7.48	0	8	0	136	0	88	0	33.1	0	1	1	50.8	50.8	0	0	0	0	0	1		1	1		0	0	8	0
1	negative	0	0	1	0	0	0	0	1	0	0	0	0	72	0	20	0	120	0	36.6	0	7.49	0	19	0	132	0	144.8	0	45.7	0	1	1	137.6	137.6	0	0	0	1	0	1		1	1		1	0	10	0
1	negative	0	0	0	0	0	0	0	1	1	0	0	0	110	0	20	0	130	0	36.4	0	7.33	0	12	0	131	0	135	0	42	0	1	0	77.2	77.2	2	0	2	1	0		1		1		0	0	9	0
0	negative	0	0	1	0	0	0	1	0	0	0	0	0	92	0	20	0	120	0	37.2	0	7.39	0	16	0	135	0	182	0	11.3	10	1	1	99.1	109.1	2	0	2	1	1	2	1	1	1		1	0	20	0
1	negative	0	0	1	0	0	0	0	0	0	0	0	0	96	0	22	0	110	0	37.2	0	7.4	0	9	0	132	0	144.8	0	29.6	10	1	0	102.11	112.11	0	0	0	1	1			1	1		0	0	7	1
0	negative	0	0	0	0	0	0	0	0	0	0	0	0	98	0	20	0	127	0	36.8	0	7.42	0	16	0	136	0	126	0	33.5	0	1	0	71.1	71.1	1	0	1	1	1		1	1	1		0	0	22	0
1	negative	0	0	0	0	0	1	1	0	0	0	0	1	98	0	20	0	120	0	36.8	0	7.5	0	55	1	133	0	262	1	27.4	10	1	0	100.6	110.6	2	0	2	1	2		1		1		1	0	18	0
0	negative	0	0	0	0	0	0	0	0	0	0	0	0	96	0	20	0	160	0	37.3	0	7.37	0	8	0	140	0	120	0	35.1	0	1	0	55.1	55.1	2	0	2	1	2		1		1		0	0		0
0	coronavirus	1	0	0	0	1	0	0	0	0	0	0	0	84	0	20	0	110	0	36.8	0	7.39	0	9	0	139	0	107	0	34.6	0	1	1	104	104	2	0	2	1	2	2	1		1		1	0	22	0
1	negative	0	0	0	0	0	0	0	0	0	0	0	0	62	0	20	0	160	0	36.5	0	7.42	0	15	0	139	0	109	0	43.6	0	1	0	91	91	2	0	2	1	0		1		1		0	0	5	0
1	negative	0	0	0	0	0	1	0	0	0	0	0	0	62	0	20	0	153	0	36.6	0	7.35	0	72	1	134	0	72	0	28.2	10	1	1	111	121	2	0	2	1	1	1	1	1	1		1	0	27	0
0	metapneumovirus	1	0	0	1	0	0	0	0	0	0	0	0	100	0	20	0	115	0	39.4	0	7.36	0	13	0	136	0	102	0	42.2	0	1	0	62	62	0	0	0	1	1			1	1		0	0	4	0
1	negative	0	0	0	0	0	0	0	0	0	0	0	0	76	0	22	0	100	0	36.2	0	7.37	0	8	0	135	0	144.8	0	31.8	0	1	0	44	44	2	0	2	1	1		1	1	1		0	1	8	0
0	negative	0	0	0	0	0	0	0	0	0	0	0	0	88	0	20	0	140	0	36.9	0	7.38	0	12	0	144	0	82	0	35.8	0	1	1	76.1	76.1	0	0	0	0	0	1		1	1		1	0	27	0
1	negative	0	0	0	0	0	1	0	0	0	0	0	0	82	0	18	0	130	0	36.5	0	7.43	0	71	1	137	0	122	0	33.4	0	0	1	98.5	98.5	2	0	2	0	0	2	1		1		0	0	30	0
1	negative	0	0	0	0	0	0	1	0	0	0	0	0	88	0	20	0	158	0	39	0	7.44	0	25	0	137	0	143	0	35.3	0	1	1	96.7	96.7	1	0	1	1	1	1	1	1	1		0	0	1	0
1	negative	0	0	1	0	0	0	0	0	0	0	0	0	78	0	20	0	120	0	36.6	0	7.44	0	19	0	133	0	102	0	31.1	0	1	0	116.4	116.4	0	0	0	0	1			1	1		1	0	16	0
1	negative	0	0	0	1	0	0	0	0	0	0	0	0	60	0	24	0	100	0	36.7	0	7.47	0	29	0	133	0	144.8	0	31.3	0	1	1	102.5	102.5	2	0	2	0	2	2	1		1		1	0	14	0
0	negative	0	0	0	1	1	0	0	0	0	0	0	0	92	0	20	0	110	0	37.7	0	7.49	0	21	0	130	0	88	0	36.2	0	1	1	102	102	0	0	0	3	0	1		1	1		0	0	79	0
1	negative	0	0	1	0	0	0	1	0	0	0	0	0	84	0	16	0	120	0	36.8	0	7.35	0	6	0	142	0	144.8	0	30.8	0	0	0	93.5	93.5	0	0	0	1	1			1	1		1	0	49	0
1	negative	0	0	0	0	0	0	0	1	1	0	0	0	85	0	24	0	113	0	37.8	0	7.4	0	13	0	137	0	133	0	37.6	0	1	0	86	86	0	0	0	2	1			1	1		0	0	7	0
1	negative	0	0	1	0	0	0	0	1	0	0	0	0	92	0	20	0	84	1	38.3	0	7.41	0	29	0	131	0	119	0	24.1	10	1	1	161.9	171.9	1	0	1	1	2	1	1	1	1		0	0	5	0
1	negative	0	0	0	0	1	1	1	0	0	0	0	0	60	0	20	0	110	0	36.7	0	7.45	0	69	1	132	0	233	0	20.8	10	1	1	112.7	122.7	0	0	0	3	2	1		1	1		1	0	37	0
1	negative	0	0	0	0	0	0	1	0	0	0	0	0	70	0	18	0	110	0	37	0	7.46	0	25	0	140	0	204	0	35.8	0	0	0	75.2	75.2	0	0	0	1	1			1	1		0	0	1	0
0	negative	0	0	0	0	0	1	0	0	0	0	0	0	76	0	20	0	120	0	36.5	0	7.49	0	55	1	130	0	201	0	37.3	0	1	1	109.1	109.1	1	0	1	1	2	1	1	1	1		0	0	8	0
1	negative	0	0	1	0	0	0	0	0	0	0	0	0	80	0	20	0	120	0	36.5	0	7.51	0	43	1	130	0	100	0	28.9	10	1	0	123.4	133.4	0	0	0	1	1			1	1		0	1	19	1
0	rhinovirus	1	0	0	0	1	0	1	0	0	0	0	0	118	0	22	0	155	0	39	0	7.35	0	12	0	140	0	140	0	35.2	0	1	1	94.1	94.1	0	0	0	0	0	1		1	1		0	0	10	0
1	negative	0	0	1	0	0	0	0	0	0	0	0	0	78	0	20	0	110	0	36.5	0	7.38	0	17	0	136	0	97	0	33	0	1	1	126.5	126.5	1	0	1	1	2	1	1	1	1		0	0	12	0
0	negative	0	0	0	0	0	0	0	0	0	0	0	0	88	0	18	0	100	0	37.3	0	7.4	0	13	0	132	0	105	0	28.2	10	0	1	42.8	52.8	0	0	0	3	0	1		1	1		0	0	87	1
0	negative	0	0	0	0	1	0	1	0	0	0	0	1	116	0	20	0	142	0	36.7	0	7.41	0	57	1	135	0	144.8	0	21.4	10	1	0	111.9	121.9	2	0	2	1	0		1		1		0	1	19	0
0	negative	0	0	0	1	1	0	1	0	0	0	0	0	80	0	20	0	136	0	37.4	0	7.45	0	46	1	130	0	157	0	29.6	10	1	0	117	127	0	0	0	1	1			1	1		0	0	4	1
0	negative	0	0	1	0	0	0	0	0	0	0	0	0	73	0	25	0	127	0	37.6	0	7.46	0	26	0	146	0	139	0	35.3	0	1	0	82	82	2	0	2	0	0		1		1		0	0		0
1	Influenza A	1	0	0	0	0	1	0	0	1	0	0	0	87	0	30	1	189	0	37.1	0	7.5	0	47	1	130	0	102	0	32.9	0	1	1	141.8	141.8	2	0	2	1	0	2	1		1		0	0	18	1
0	rhinovirus	1	0	0	1	0	0	0	0	0	0	0	0	112	0	24	0	140	0	37.1	0	7.37	0	15	0	140	0	102	0	48.6	0	1	1	95.3	95.3	0	0	0	3	2	1		1	1		0	0	7	0
0	negative	0	0	0	0	0	0	0	0	0	0	0	0	100	0	20	0	120	0	38.8	0	7.43	0	12	0	134	0	113	0	25.2	10	1	1	79.8	89.8	0	0	0	0	2	1		1	1		0	0	13	0
1	negative	0	0	0	0	0	0	0	1	0	0	0	0	97	0	20	0	150	0	38.2	0	7.44	0	16	0	135	0	189	0	44.4	0	1	1	92	92	1	0	1	1	1	1	1	1	1		0	0	22	0
1	negative	0	0	1	0	0	0	1	1	0	0	0	0	62	0	16	0	120	0	36.4	0	7.45	0	14	0	140	0	148	0	23.9	10	0	1	123.9	133.9	2	0	2	1	0	2	1		1		0	1	55	0
0	negative	0	0	0	0	0	0	1	1	0	0	0	0	98	0	20	0	130	0	36.5	0	7.47	0	13	0	134	0	182	0	33.5	0	1	0	89.5	89.5	2	0	2	0	2		1		1		0	0	59	1
0	negative	0	0	0	0	0	0	0	1	0	0	0	0	75	0	20	0	140	0	36.6	0	7.32	1	9	0	138	0	193	0	43.1	0	1	0	126.2	126.2	1	0	1	0	2		1		1		1	0	7	0
1	Adeno	1	0	1	0	0	1	0	0	0	0	0	0	84	0	20	0	130	0	36.8	0	7.39	0	25	0	140	0	117	0	24.7	10	1	1	77.2	87.2	0	0	0	3	0	1		1	1		0	0	10	0
1	negative	0	0	0	0	1	0	0	0	0	0	0	0	82	0	20	0	120	0	37.2	0	7.41	0	12	0	130	0	150	0	23.6	10	1	1	98	108	0	0	0	0	0	1		1	1		0	1	54	0
0	negative	0	0	0	0	1	0	0	0	0	0	0	0	97	0	23	0	141	0	37.6	0	7.43	0	12	0	133	0	148	0	31.2	0	1	0	79	79	0	0	0	1	1			1	1		0	1	4	0
1	negative	0	0	0	0	0	0	1	0	0	0	0	0	77	0	18	0	100	0	36.4	0	7.35	0	13	0	134	0	123	0	29.3	10	0	1	78.5	88.5	2	0	2	1	0	1	1	1	1		0	0	6	0
0	negative	0	0	0	0	1	0	0	1	0	0	0	0	84	0	20	0	120	0	36.6	0	7.36	0	10	0	124	1	146	0	27.8	10	1	1	124.2	134.2	0	1	1	1	2	2	1		1		0	0	98	0
1	negative	0	0	0	0	0	1	1	0	0	0	0	0	89	0	20	0	180	0	39.8	0	7.39	0	67	1	129	1	246	0	35.5	0	1	0	132	132	1	1	1	1	2		1		1		0	1	7	0
1	negative	0	0	1	0	0	0	0	0	0	0	0	0	72	0	16	0	120	0	36.2	0	7.42	0	7	0	107	1	94	0	32.3	0	0	1	123	123	2	0	2	1	1	1	1	1	1		0	0	22	2
1	negative	0	0	0	1	1	0	1	0	0	0	0	0	106	0	20	0	108	0	37.5	0	7.43	0	78	1	142	0	31	0	32.8	0	1	0	125	125	0	2	2	0	0		1		1		0	0	8	1
0	negative	0	0	0	1	0	1	0	0	0	0	0	0	88	0	16	0	130	0	36.6	0	7.45	0	15	0	138	0	116	0	32.6	0	0	1	84.1	84.1	2	0	2	1	1	2	1	1	1		0	1	35	2
1	negative	0	0	0	0	0	1	1	0	0	0	0	0	72	0	22	0	140	0	37.3	0	7.5	0	127	1	140	0	250	1	24.9	10	1	1	131.9	141.9	1	0	1	1	1	2	1	1	1		0	0	26	0
1	negative	0	0	0	0	0	0	0	1	0	0	0	0	94	0	23	0	100	0	36.7	0	7.37	0	23	0	132	0	104	0	34.2	0	1	1	118.7	118.7	0	0	0	1	2	1		1	1		1	0	5	2
0	RSV	1	0	1	0	0	0	0	0	0	0	0	0	78	0	20	0	140	0	36.8	0	7.39	0	20	0	138	0	120	0	30.3	0	1	0	101.8	101.8	1	0	1	1	2		1		1		0	0	15	1
1	negative	0	0	0	0	0	0	0	1	0	0	0	0	110	0	25	0	150	0	38	0	7.43	0	21	0	143	0	145	0	51.3	0	1	0	90	90	0	0	0	1	1			1	1		0	1	46	1
1	negative	0	0	0	1	1	0	0	0	0	0	0	0	60	0	20	0	121	0	36.2	0	7.47	0	33	1	135	0	190	0	37.1	0	1	1	140	140	0	0	0	0	0	1		1	1		0	0	10	0
0	negative	0	0	0	0	0	1	0	0	0	0	0	0	76	0	20	0	120	0	37.4	0	7.32	1	16	0	133	0	133	0	31.6	0	1	1	114.3	114.3	2	0	2	3	3	2	1		1		0	0	26	0
0	negative	0	0	1	0	0	0	1	0	0	0	0	0	76	0	20	0	100	0	36.6	0	7.34	0	8	0	136	0	177	0	35	0	1	1	100.8	100.8	0	0	0	3	0	1		1	1		1	0	45	0
1	negative	0	0	0	0	0	0	0	0	0	0	0	0	120	0	20	0	110	0	37.9	0	7.39	0	10	0	135	0	121	0	30.9	0	1	1	53.8	53.8	1	0	1	3	0	1	1	1	1		0	0	45	0
1	negative	0	0	0	0	0	0	0	0	0	0	0	0	72	0	18	0	120	0	36.7	0	7.4	0	17	0	139	0	137	0	39.5	0	0	0	73.11	73.11	0	0	0	1	1			1	1		0	0	6	0
0	Influenza A	1	0	0	1	1	1	0	0	0	0	0	1	86	0	18	0	130	0	36.5	0	7.5	0	45	1	134	0	89	0	27.1	10	0	1	130.5	140.5	0	0	0	3	2	1		1	1		1	0	29	2
1	negative	0	0	0	0	0	0	1	0	0	0	0	0	150	1	30	1	120	0	37.9	0	7.36	0	35	1	139	0	152	0	35.7	0	1	1	150.7	150.7	1	0	1	1	1	1	1	1	1		0	0	17	0
0	metapneumovirus	1	0	1	0	0	0	0	0	0	0	0	0	103	0	16	0	92	0	37.5	0	7.41	0	10	0	130	0	144.8	0	27.7	10	0	0	62.1	72.1	1	0	1	0	0		1		1		0	0	42	1
1	negative	0	0	0	0	0	1	1	0	0	0	1	0	104	0	20	0	160	0	37.5	0	7.42	0	73	1	135	0	106	0	27.1	10	0	1	115	125	2	0	2	1	1	2	1	1	1		0	0	12	0
1	negative	0	0	0	0	0	0	0	0	0	0	0	0	93	0	20	0	110	0	36.1	0	7.51	0	17	0	128	1	77	0	38.6	0	1	0	101.11	101.11	0	0	0	1	1			1	1		1	0	12	0
1	negative	0	0	1	0	0	0	0	0	0	0	0	0	78	0	20	0	120	0	36.5	0	7.32	1	20	0	137	0	144.8	0	32.5	0	1	0	134.9	134.9	0	0	0	1	1			1	1		1	0	8	1
1	negative	0	0	0	0	0	0	1	0	0	0	0	0	80	0	20	0	160	0	38.4	0	7.35	0	22	0	132	0	197	0	32.3	0	1	1	98.8	98.8	2	0	2	1	1	1	1	1	1		0	0	7	0
1	negative	0	0	1	0	0	0	0	0	0	0	0	0	80	0	20	0	120	0	36.6	0	7.36	0	11	0	136	0	116	0	37.4	0	1	0	97.2	97.2	0	2	2	3	0		1		1		0	0	24	1
0	negative	0	0	0	0	0	0	0	0	0	0	0	0	86	0	18	0	120	0	36.8	0	7.37	0	20	0	142	0	88	0	31.8	0	0	0	66.8	66.8	2	0	2	1	2		1		1		1	0	7	1
1	negative	0	0	0	0	0	1	1	1	0	0	0	0	66	0	20	0	140	0	37.4	0	7.39	0	57	1	134	0	128	0	32.8	0	1	1	133.5	133.5	0	0	0	1	1	2		1	1		1	0	23	0
0	negative	0	0	0	0	0	0	0	0	0	0	0	0	82	0	21	0	113	0	36.4	0	7.41	0	19	0	139	0	84	0	39.8	0	1	1	86.4	86.4	0	0	0	1	1	2		1	1		0	0		0
0	Influenza A boca	1	0	1	0	0	0	0	1	0	0	0	0	113	0	20	0	120	0	36.4	0	7.49	0	10	0	133	0	136	0	38.8	0	1	1	116.1	116.1	1	0	1	1	1	1	1	1	1		0	0	27	1
1	negative	0	0	0	0	1	0	0	0	0	0	0	0	72	0	18	0	110	0	36.9	0	7.5	0	55	1	130	0	101	0	16.2	10	0	0	102.11	112.11	1	0	1	0	0		1		1		0	0	16	1
1	negative	0	0	0	0	0	0	0	0	0	0	1	0	100	0	22	0	90	0	36.1	0	7.38	0	23	0	137	0	179	0	31.2	0	1	0	99.1	99.1	0	0	0	1	1			1	1		1	0	21	0
1	negative	0	0	0	0	0	0	0	0	0	1	1	1	81	0	20	0	144	0	36.5	0	7.39	0	20	0	137	0	183	0	24.8	10	1	1	120	130	0	0	0	0	0	1		1	1		1	0	346	0
1	negative	0	1	0	1	0	0	0	0	0	0	0	0	136	1	30	1	108	0	35.2	0	7.4	0	29	0	139	0	112	0	42.2	0	1	0	137	137	0	0	0	1	1			1	1		1	0	10	2
1	negative	0	0	0	0	0	0	1	0	0	0	0	0	80	0	18	0	120	0	38.5	0	7.42	0	12	0	137	0	140	0	33.6	0	0	0	61.7	61.7	1	0	1	1	1		1	1	1		0	0	3	0
0	negative	0	0	1	0	0	0	0	0	0	0	0	0	72	0	20	0	100	0	37	0	7.47	0	16	0	139	0	144.8	0	35.5	0	1	1	95.4	95.4	0	0	0	1	1	2		1	1		0	0	12	1
1	Influenza A	1	0	0	0	1	0	0	0	0	0	0	1	70	0	20	0	110	0	36.4	0	7.35	0	21	0	135	0	137	0	34.1	0	1	1	111.8	111.8	2	0	2	3	1		1	1	1		0	0	53	1
1	negative	0	0	0	0	0	0	1	0	0	0	0	0	68	0	20	0	110	0	36.5	0	7.36	0	23	0	135	0	175	0	22.5	10	1	0	86.8	96.8	0	0	0	1	1			1	1		0	0	14	1
1	negative	0	0	0	0	0	0	0	0	0	0	1	1	125	1	30	1	120	0	37.9	0	7.43	0	40	1	153	0	155	0	48.1	0	1	1	164	164	2	0	2	1	1	1	1	1	1		0	0	43	0
1	negative	0	0	0	0	0	1	1	0	0	0	0	0	84	0	20	0	140	0	36.5	0	7.45	0	75	1	130	0	127	0	23.9	10	1	1	124.3	134.3	2	0	2	1	0	2	1		1		0	1	14	0
0	negative	0	0	0	0	0	1	0	0	0	0	0	0	76	0	20	0	110	0	36.6	0	7.41	0	112	1	128	1	124	0	26.4	10	1	1	110.5	120.5	0	0	0	3	0	1		1	1		0	0	24	0
1	negative	0	0	1	0	0	0	0	0	0	1	0	0	72	0	20	0	140	0	36.5	0	7.42	0	13	0	133	0	80	0	40.2	0	1	0	106.3	106.3	1	0	1	0	0		1		1		1	0	28	0
1	negative	0	0	0	0	0	0	0	0	0	0	0	0	95	0	20	0	126	0	37.2	0	7.44	0	10	0	134	0	93	0	39.3	0	1	1	70.1	70.1	0	0	0	0	0	1		1	1		0	0	4	0
0	negative	0	0	0	0	0	0	0	0	0	0	0	0	89	0	20	0	148	0	36.4	0	7.45	0	14	0	141	0	95	0	40.2	0	1	0	39	39	1	0	1	1	1		1	1	1		0	0		0
1	negative	0	0	1	0	0	0	0	0	0	0	0	0	108	0	20	0	130	0	37.2	0	7.35	0	13	0	140	0	190	0	26.8	10	1	0	117.1	127.1	1	0	1	1	0		1		1		0	0	20	0
1	negative	0	0	0	1	0	0	0	0	1	0	0	0	94	0	20	0	110	0	37.3	0	7.32	1	15	0	134	0	146	0	25.8	10	1	1	141.5	151.5	0	0	0	0	0	1		1	1		1	0	21	0
0	negative	0	0	0	0	0	0	0	0	1	0	0	0	138	1	30	1	240	0	37.8	0	7.36	0	22	0	134	0	85	0	29	10	1	0	117	127	0	0	0	1	1			1	1		0	0	17	0
0	negative	0	0	0	0	1	0	1	0	0	0	0	0	113	0	20	0	150	0	36.6	0	7.37	0	15	0	136	0	145	0	31.1	0	1	0	83.5	83.5	0	2	2	3	1		1	1	1		1	0	17	0
1	negative	0	0	1	0	0	0	0	0	0	0	0	0	98	0	20	0	130	0	36	0	7.42	0	38	1	127	1	160	0	25	10	1	1	165.11	175.11	0	0	0	0	0	1		1	1		0	0	15	0
1	negative	0	0	1	0	0	0	0	1	0	0	0	0	60	0	20	0	120	0	36.7	0	7.46	0	18	0	121	1	112	0	28.7	10	1	0	130.5	140.5	0	0	0	1	1			1	1		0	0	19	1
0	rhinovirus	1	0	0	1	0	0	0	0	0	0	0	0	120	0	22	0	188	0	37.4	0	7.47	0	10	0	137	0	144.8	0	42.7	0	1	0	62	62	0	0	0	1	1			1	1		0	0	7	0
1	negative	0	0	0	0	0	0	0	0	1	0	0	0	104	0	20	0	140	0	37.1	0	7.48	0	6	0	133	0	93	0	36.1	0	1	0	89.7	89.7	0	0	0	1	1			1	1		0	0	6	1
1	negative	0	0	0	0	0	0	0	0	0	0	0	0	88	0	20	0	120	0	37.9	0	7.35	0	12	0	134	0	144.8	0	34.4	0	1	1	87.1	87.1	0	0	0	0	0	1		1	1		0	0	11	0
0	negative	0	0	1	0	0	0	0	0	0	0	0	0	80	0	20	0	110	0	36.9	0	7.37	0	5	0	134	0	114	0	38.1	0	1	1	92.8	92.8	0	0	0	0	2	1		1	1		0	1	21	0
1	negative	0	0	0	0	0	0	0	0	0	0	1	0	76	0	20	0	100	0	38.4	0	7.38	0	17	0	135	0	119	0	37.2	0	1	0	83.11	83.11	1	0	1	0	2		1		1		1	0	45	0
0	negative	0	0	0	0	0	0	1	0	0	0	0	0	110	0	22	0	120	0	36.8	0	7.4	0	21	0	144	0	134	0	32	0	1	0	57	57	2	0	2	1	1		1	1	1		0	0	34	0
0	rhinovirus	1	0	1	0	0	1	1	0	0	0	0	0	129	1	26	0	118	0	37.7	0	7.41	0	23	0	125	1	158	0	21.9	10	1	1	146.1	156.1	1	0	1	0	0	2	1		1		0	0	17	1
1	negative	0	0	0	0	0	0	1	0	1	0	0	0	70	0	20	0	140	0	37.2	0	7.43	0	11	0	139	0	141	0	36.6	0	1	0	80.11	80.11	1	0	1	1	1		1	1	1		1	0	6	0
0	negative	0	0	0	0	0	0	1	0	0	0	0	0	80	0	24	0	103	0	37	0	7.45	0	22	0	130	0	353	1	35.7	0	1	0	78	78	0	0	0	3	1			1	1		1	0	8	0
0	negative	0	0	0	0	0	0	0	0	0	0	0	0	129	1	26	0	141	0	36.7	0	7.33	0	9	0	138	0	130	0	36.7	0	1	1	78	78	0	0	0	0	0	1		1	1		0	0	3	0
1	Influenza A	1	0	0	0	1	0	1	0	0	0	0	0	81	0	28	0	140	0	35.8	0	7.43	0	15	0	128	1	158	0	38.6	0	1	1	116.1	116.1	2	0	2	1	2	2	1		1		0	0	7	0
0	negative	0	0	0	0	0	0	0	0	0	0	0	0	76	0	25	0	116	0	36.5	0	7.44	0	14	0	139	0	136	0	32.6	0	1	0	69	69	0	0	0	1	1			1	1		0	0		0
0	negative	0	0	0	0	0	1	1	0	0	0	0	0	90	0	20	0	140	0	36.9	0	7.47	0	48	1	134	0	188	0	32.4	0	1	0	114.4	114.4	1	0	1	1	1		1	1	1		1	0	17	1
0	parainfluenza	1	1	0	1	0	0	0	0	0	0	0	0	65	0	20	0	113	0	36.8	0	7.32	1	86	1	124	1	101	0	45.1	0	1	1	170.1	170.1	1	0	1	1	0	2	1		1		0	0	11	1
1	negative	0	0	0	0	1	0	0	0	0	0	1	0	105	0	20	0	156	0	36.3	0	7.51	0	10	0	138	0	133	0	29.7	10	1	0	120.2	130.2	2	0	2	3	0		1		1		1	0	24	1
0	negative	0	0	0	0	0	0	0	1	0	0	0	0	72	0	20	0	100	0	36.5	0	7.4	0	4	0	131	0	219	0	31.7	0	1	1	75.5	75.5	0	0	0	0	0	1		1	1		0	0	10	0
1	negative	0	0	1	0	0	1	1	1	0	0	0	0	96	0	18	0	90	0	37.1	0	7.44	0	36	1	132	0	96	0	25.4	10	0	1	142.6	152.6	0	0	0	0	2	1		1	1		0	0	18	1
1	negative	0	0	0	0	0	0	1	0	0	0	0	0	100	0	20	0	120	0	37.4	0	7.33	0	13	0	133	0	155	0	24.39	10	1	1	82	92	0	0	0	0	0	1		1	1		0	0	22	0
0	negative	0	0	1	0	0	0	0	0	0	0	0	1	108	0	20	0	100	0	36.8	0	7.37	0	17	0	129	1	109	0	29.2	10	1	1	108.7	118.7	0	0	0	1	1	2		1	1		0	0	153	1
0	negative	0	0	0	0	0	0	1	1	0	0	0	0	74	0	20	0	100	0	36.8	0	7.38	0	21	0	130	0	211	0	25.1	10	1	1	96.1	106.1	0	0	0	3	2	1		1	1		0	0	23	0
1	negative	0	0	1	0	0	1	1	0	0	0	0	0	80	0	20	0	110	0	37	0	7.39	0	46	1	137	0	94	0	26.1	10	1	1	133.5	143.5	0	0	0	1	1	2		1	1		1	0	43	0
0	negative	0	0	1	0	0	0	0	0	0	0	0	0	72	0	20	0	140	0	36.5	0	7.44	0	5	0	138	0	138	0	33.5	0	1	0	88.4	88.4	2	0	2	2	1		1	1	1		0	0	10	0
1	negative	0	0	1	0	0	0	1	0	0	0	0	0	80	0	20	0	130	0	36.7	0	7.49	0	12	0	135	0	147	0	28.4	10	1	1	111.1	121.1	2	0	2	1	1	1	1	1	1		0	0	2	1
0	negative	0	1	0	0	0	0	0	0	0	0	0	0	73	0	20	0	130	0	35.9	0	7.4	0	13	0	135	0	144.8	0	31.5	0	1	1	102.9	102.9	1	0	1	1	1	2	1	1	1		0	0	8	2
0	negative	0	0	0	0	0	0	0	1	0	0	0	0	70	0	24	0	92	0	36.6	0	7.41	0	23	0	140	0	132	0	30	0	1	0	95	95	2	0	2	1	0		1		1		1	0	13	0
1	negative	0	0	0	0	0	0	0	1	0	0	0	0	97	0	20	0	150	0	36.6	0	7.5	0	12	0	135	0	164	0	40	0	1	0	80	80	1	0	1	1	1		1	1	1		0	0	7	0
1	negative	0	0	0	0	0	1	0	0	0	0	0	0	97	0	20	0	145	0	36.5	0	7.39	0	67	1	132	0	100	0	33.1	0	1	1	70.2	70.2	1	0	1	1	1	1	1	1	1		0	1	27	0
1	negative	0	0	1	0	0	0	1	1	0	0	0	0	82	0	16	0	120	0	36.5	0	7.41	0	22	0	132	0	144.8	0	31.6	0	0	0	108.1	108.1	0	0	0	1	1			1	1		0	0	9	1
1	negative	0	0	0	1	0	0	0	0	0	0	0	0	100	0	20	0	140	0	35	0	7.46	0	57	1	127	1	117	0	47.3	0	0	1	128	128	1	0	1	1	2	2	1		1		0	0		1
1	coronavirus	1	0	0	0	0	1	0	0	0	0	0	0	92	0	20	0	118	0	37.8	0	7.49	0	38	1	134	0	122	0	40.2	0	1	0	70	70	0	0	0	1	1			1	1		0	0	6	0
1	negative	0	0	0	0	0	0	0	0	0	0	0	0	92	0	21	0	126	0	37.6	0	7.5	0	16	0	132	0	95	0	44.8	0	1	1	95.9	95.9	0	0	0	3	2	1		1	1		0	0		0
1	negative	0	0	0	0	0	0	0	0	0	0	0	0	118	0	20	0	168	0	36.8	0	7.51	0	10	0	135	0	140	0	30.3	0	1	0	62.6	62.6	0	0	0	1	1			1	1		1	0	4	0
1	Influenza A	1	0	1	0	0	0	1	0	0	0	0	0	89	0	20	0	165	0	36.3	0	7.41	0	20	0	135	0	144.8	0	33.5	0	1	0	102.2	102.2	0	0	0	1	1			1	1		0	1	52	1
1	negative	0	0	1	0	1	0	0	0	0	0	0	0	100	0	20	0	72	1	36.3	0	7.49	0	13	0	134	0	144.8	0	18.9	10	1	1	153.3	163.3	0	0	0	1	1	2		1	1		0	0	9	0
1	negative	0	0	1	0	0	0	0	0	0	0	0	0	76	0	20	0	120	0	36.5	0	7.5	0	10	0	134	0	204	0	34.8	0	1	1	127.8	127.8	0	0	0	0	0	1		1	1		0	0	25	0
0	negative	0	0	1	0	0	0	0	0	0	0	0	0	96	0	16	0	120	0	37.1	0	7.33	0	10	0	132	0	139	0	31.6	0	0	1	103.9	103.9	0	0	0	0	2	1		1	1		0	0	9	0
0	negative	0	0	1	0	0	0	0	0	0	0	0	0	72	0	20	0	120	0	36.5	0	7.36	0	7	0	130	0	82	0	29.2	10	1	0	106.8	116.8	0	0	0	1	1			1	1		0	0	3	2
1	negative	0	0	0	0	0	0	0	0	0	0	0	0	120	0	28	0	150	0	36.4	0	7.43	0	9	0	138	0	118	0	37.3	0	1	0	77.6	77.6	1	0	1	1	1		1	1	1		0	0	12	0
0	negative	0	0	0	0	0	0	0	0	0	0	0	0	112	0	20	0	139	0	38.5	0	7.46	0	13	0	135	0	115	0	37.5	0	1	0	53.8	53.8	1	0	1	1	2		1		1		0	0	4	0
0	negative	0	0	0	0	0	0	1	0	0	0	0	0	118	0	21	0	120	0	36.4	0	7.32	1	11	0	129	1	106	0	35.8	0	1	0	136.8	136.8	1	0	1	0	0		1		1		1	0	7	0
1	rhinovirus	1	0	1	0	0	0	0	0	0	0	0	0	80	0	20	0	120	0	37.7	0	7.34	0	19	0	135	0	129	0	21.4	10	1	0	110.8	120.8	2	0	2	1	0		1		1		0	0	6	1
1	negative	0	0	1	0	0	0	0	1	0	0	0	0	92	0	20	0	110	0	36	0	7.37	0	14	0	134	0	144.8	0	33.7	0	1	0	112.6	112.6	2	0	2	3	0		1		1		0	0	61	2
1	negative	0	1	1	0	0	0	0	1	0	0	0	0	90	0	20	0	100	0	37.9	0	7.39	0	37	1	137	0	119	0	26.5	10	1	1	183	193	0	0	0	1	1	2		1	1		0	0		2
0	Boca virus	1	0	0	1	1	0	0	0	0	0	0	0	106	0	24	0	160	0	36.8	0	7.48	0	34	1	141	0	99	0	35.9	0	1	1	126.3	126.3	0	0	0	1	1	2		1	1		0	0	6	0
1	negative	0	0	1	0	0	0	1	0	0	0	0	0	106	0	28	0	90	0	36.6	0	7.49	0	22	0	131	0	81	0	32	0	1	1	119.1	119.1	0	0	0	3	0	1		1	1		1	0	82	1
0	negative	0	0	1	0	0	0	0	0	0	0	0	0	66	0	20	0	130	0	37.2	0	7.5	0	18	0	132	0	62	0	32.7	0	1	0	99.6	99.6	2	0	2	1	1		1	1	1		0	0	287	1
1	negative	0	0	0	0	1	0	0	0	0	0	0	0	69	0	20	0	87	1	38	0	7.4	0	34	1	135	0	118	0	30.4	0	1	0	129.1	129.1	2	0	2	1	1		1	1	1		0	0	2	0
1	negative	0	0	1	0	0	0	0	0	0	0	0	0	88	0	16	0	100	0	37.2	0	7.42	0	12	0	137	0	144.8	0	31.6	0	0	1	98.1	98.1	0	0	0	3	2	1		1	1		0	0	123	1
0	negative	0	0	0	1	0	0	1	0	0	0	0	0	78	0	20	0	130	0	36.8	0	7.43	0	42	1	139	0	97	0	31.6	0	1	1	106.8	106.8	0	0	0	3	0	1		1	1		0	0	17	1
1	rhinovirus	1	0	1	0	0	0	0	0	0	0	0	0	60	0	22	0	110	0	36.8	0	7.45	0	13	0	136	0	111	0	39.1	0	1	0	101.9	101.9	0	0	0	1	1			1	1		0	0	10	1
1	RSV	1	0	1	0	0	0	1	0	0	0	0	0	92	0	14	0	120	0	37.4	0	7.46	0	14	0	126	1	144.8	0	28.2	10	0	1	130.11	140.11	2	0	2	1	1	2	1	1	1		1	1	59	1
0	negative	0	0	0	0	0	0	0	0	0	0	0	0	78	0	20	0	120	0	36.8	0	7.51	0	6	0	142	0	118	0	23	10	1	1	39.3	49.3	0	0	0	3	0	1		1	1		0	0	8	2
1	rhinovirus	1	0	1	0	1	0	0	0	0	0	0	0	64	0	20	0	120	0	38.3	0	7.42	0	17	0	138	0	107	0	36.9	0	1	0	136.11	136.11	0	0	0	1	1			1	1		0	0	5	2
1	negative	0	1	0	0	1	1	1	1	0	0	0	0	54	0	18	0	150	0	36.1	0	7.46	0	33	1	134	0	137	0	28.2	10	0	1	123.5	133.5	0	0	0	1	1	2		1	1		0	0	14	0
1	negative	0	0	0	0	0	0	0	0	0	0	0	0	88	0	20	0	140	0	37.2	0	7.48	0	13	0	143	0	91	0	41.1	0	1	1	91.1	91.1	0	0	0	3	0	1		1	1		0	0	10	0
0	Influenza A	1	0	0	0	0	0	0	0	0	0	0	0	84	0	20	0	155	0	36.4	0	7.51	0	11	0	139	0	113	0	37.1	0	1	0	54	54	0	1	1	3	0		1		1		0	0	2	0
0	negative	0	0	0	0	0	1	1	0	0	0	0	1	113	0	24	0	120	0	37.5	0	7.35	0	59	1	148	0	96	0	37.2	0	1	0	107.4	107.4	1	0	1	1	2		1		1		0	0	11	2
1	negative	0	1	0	0	1	0	1	0	0	0	0	0	74	0	22	0	154	0	37	0	7.45	0	23	0	133	0	106	0	31	0	1	1	118.7	118.7	2	0	2	1	1	2	1	1	1		0	0	21	0
0	Boca	1	0	0	0	0	0	0	0	0	0	0	0	92	0	21	0	126	0	37.1	0	7.48	0	25.09	0	135.1	0	144.8	0	34	0	1	1	66.11	66.11	0	0	0	3	0	1		1	1		0	0	0	0
1	negative	0	0	0	0	0	0	0	0	0	0	0	0	98	0	20	0	147	0	40.1	1	7.35	0	24	0	138	0	106	0	33.8	0	1	0	88	88	0	0	0	1	1			1	1		0	0	5	0
0	negative	0	0	0	0	0	0	0	0	0	0	0	0	110	0	25	0	120	0	37.4	0	7.42	0	13	0	133	0	95	0	34.2	0	1	1	66.2	66.2	2	0	2	0	0	2	1		1		1	0	67	0
1	negative	0	0	0	0	1	0	0	0	0	0	0	0	142	1	38	1	165	0	37	0	7.5	0	12	0	126	1	210	0	33.1	0	1	0	149	149	1	0	1	3	0		1		1		0	0		2
1	negative	0	1	0	0	0	0	0	0	0	0	0	0	113	0	22	0	147	0	37	0	7.34	0	24	0	123	1	102	0	28.3	10	1	1	135	145	2	0	2	1	1	1	1	1	1		1	0	31	2
1	negative	0	0	0	0	1	0	0	0	1	0	0	0	124	0	24	0	153	0	37	0	7.35	0	14	0	136	0	118	0	34.9	0	1	0	97.8	97.8	0	0	0	1	1			1	1		1	0	19	1
1	negative	0	0	0	0	1	0	1	0	0	0	0	0	96	0	20	0	114	0	36.5	0	7.38	0	23	0	133	0	99	0	31.2	0	1	1	99.4	99.4	2	0	2	1	1	2	1	1	1		0	0	13	0
1	negative	0	0	0	0	0	0	0	0	0	0	0	0	78	0	19	0	140	0	38	0	7.45	0	23	0	137	0	102	0	36.4	0	0	1	63.11	63.11	0	0	0	0	0	1		1	1		0	0	15	0
1	metapneumovirus	1	0	1	0	0	0	0	0	0	0	0	0	72	0	20	0	130	0	36.5	0	7.47	0	16	0	141	0	124	0	39.3	0	1	1	110	110	0	0	0	1	1	1		1	1		0	0	42	1
1	negative	0	0	1	0	0	0	0	0	0	0	1	0	90	0	22	0	120	0	36.3	0	7.51	0	48	1	140	0	144.8	0	27.4	10	1	0	140.3	150.3	0	0	0	1	1			1	1		0	0	74	1
1	negative	0	0	0	0	0	0	0	0	0	0	0	0	71	0	20	0	154	0	36	0	7.33	0	40	1	135	0	144.8	0	31.3	0	1	1	101.1	101.1	2	0	2	0	0	2	1		1		1	0	9	1
0	negative	0	0	0	1	0	0	1	0	1	1	0	1	114	0	25	0	200	0	37.4	0	7.37	0	27	0	135	0	11	0	29	10	1	0	80.9	90.9	0	2	2	1	1		1	1	1		0	0	18	0
0	Influenza A	1	0	0	0	0	0	1	0	0	0	0	0	72	0	18	0	120	0	36.6	0	7.41	0	69	1	127	1	100	0	21.9	10	0	1	90.4	100.4	0	0	0	3	0	1		1	1		1	0	13	0
0	negative	0	1	0	0	0	0	0	0	0	0	1	1	98	0	25	0	90	0	36.6	0	7.45	0	14	0	135	0	94	0	31.1	0	1	1	133.3	133.3	0	0	0	1	1	2		1	1		0	0	56	2
1	negative	0	0	0	0	0	0	0	0	0	0	0	0	67	0	20	0	104	0	36.1	0	7.32	1	22	0	137	0	116	0	32.6	0	1	0	115.4	115.4	2	0	2	1	1		1	1	1		1	0	12	0
1	negative	0	0	1	0	0	0	0	0	0	0	0	0	64	0	16	0	120	0	36.7	0	7.4	0	18	0	136	0	120	0	27	10	0	1	116.3	126.3	2	0	2	3	0	1	1	1	1		1	0	18	1
1	negative	0	0	0	0	0	0	0	0	0	0	0	1	118	0	24	0	119	0	36.4	0	7.42	0	16	0	132	0	213	0	33.2	0	1	0	80.1	80.1	2	0	2	1	1		1	1	1		0	0	39	0
0	negative	0	0	0	0	0	0	0	0	0	0	0	0	89	0	20	0	110	0	36.8	0	7.45	0	11	0	140	0	89	0	37.5	0	1	1	52	52	1	0	1	1	0	1	1	1	1		0	0	35	0
1	negative	0	0	0	0	0	0	0	0	1	1	0	0	121	0	26	0	131	0	36.1	0	7.47	0	20	0	136	0	106	0	32.4	0	1	0	93.11	93.11	0	0	0	1	1			1	1		0	0	7	0
1	negative	0	0	0	0	0	1	0	0	0	0	0	0	72	0	20	0	120	0	36.5	0	7.49	0	55	1	139	0	95	0	29.4	10	1	1	92.5	102.5	1	0	1	3	0	1	1	1	1		0	0	14	1
1	negative	0	0	0	0	0	0	0	0	0	0	1	0	87	0	22	0	150	0	37.4	0	7.5	0	16	0	132	0	122	0	37.9	0	1	0	72	72	2	0	2	0	0		1		1		1	0	51	0
1	negative	0	0	1	0	0	0	0	0	0	0	0	0	50	0	16	0	90	0	36.5	0	7.34	0	11	0	135	0	114	0	25.6	10	0	0	99.3	109.3	0	0	0	3	1			1	1		0	0	9	0
1	negative	0	0	0	0	0	1	0	0	0	0	0	1	100	0	20	0	180	0	36.5	0	7.41	0	31	1	135	0	93	0	30.6	0	1	1	127.1	127.1	2	0	2	1	1	2	1	1	1		0	0	31	0
1	Influenza A	1	0	0	0	0	0	0	0	0	0	0	0	90	0	19	0	111	0	36.6	0	7.49	0	22	0	133	0	112	0	33.2	0	0	1	85	85	1	1	1	1	1	2	1	1	1		0	0	45	0
1	negative	0	0	1	0	0	0	0	0	0	0	0	0	80	0	20	0	120	0	36.7	0	7.5	0	16	0	135	0	91	0	30.4	0	1	0	80.5	80.5	0	0	0	1	1			1	1		0	0	6	0
1	negative	0	0	0	0	0	0	0	1	0	0	0	0	90	0	19	0	110	0	37.7	0	7.33	0	18	0	125	1	106	0	31.5	0	0	1	124.9	124.9	0	0	0	0	0	1		1	1		0	0	57	0
1	negative	0	0	0	0	0	0	0	0	0	0	0	0	84	0	16	0	110	0	37.3	0	7.36	0	16	0	140	0	85	0	32.1	0	0	0	52.8	52.8	1	0	1	1	1		1	1	1		0	0	5	0
1	negative	0	0	0	0	0	0	0	0	0	0	0	0	70	0	20	0	120	0	39.1	0	7.4	0	15	0	125	1	106	0	34.1	0	1	1	108.4	108.4	1	1	1	3	1	1	1	1	1		0	0	8	0
0	negative	0	0	0	0	0	0	0	0	0	0	0	0	80	0	20	0	120	0	36.8	0	7.41	0	14	0	139	0	95	0	33.1	0	1	0	59.8	59.8	1	0	1	1	1		1	1	1		0	0	8	0
0	negative	0	0	1	0	0	0	0	0	0	0	0	0	78	0	16	0	120	0	37.9	0	7.44	0	10	0	135	0	88	0	25.8	10	0	1	82.1	92.1	2	0	2	0	2	2	1		1		0	0	39	1
1	negative	0	0	1	0	0	0	0	0	0	0	0	0	64	0	20	0	140	0	36.3	0	7.34	0	23	0	132	0	104	0	28.3	10	1	1	121	131	0	2	2	1	1	2	1	1	1		1	0	231	1
1	negative	0	0	1	0	0	0	0	0	0	0	0	0	72	0	16	0	130	0	37.2	0	7.38	0	6	0	144	0	82	0	44.5	0	0	1	59.1	59.1	1	0	1	3	0	1	1	1	1		0	0	72	0
0	negative	0	0	0	0	0	1	0	0	0	0	0	0	69	0	20	0	131	0	37	0	7.46	0	56	1	132	0	125	0	25.5	10	1	1	114.1	124.1	1	0	1	1	1	2	1	1	1		1	0	29	0
1	negative	0	0	0	0	0	0	0	0	0	0	0	0	120	0	20	0	120	0	36.5	0	7.49	0	16	0	129	1	129	0	29.3	10	1	0	94.4	104.4	0	1	1	0	0		1		1		0	0	14	0
1	negative	0	0	0	0	0	0	0	0	0	0	0	0	78	0	20	0	120	0	36.5	0	7.5	0	8	0	131	0	92	0	28.1	10	1	1	90.8	100.8	1	0	1	1	2	2	1		1		1	0	22	0
0	negative	0	0	0	0	0	0	0	0	0	1	0	0	60	0	20	0	120	0	38.4	0	7.4	0	7	0	139	0	93	0	35.5	0	1	0	75.2	75.2	1	0	1	0	0		1		1		0	0	21	0
1	negative	0	0	0	0	0	0	0	0	0	0	0	0	99	0	20	0	133	0	37.6	0	7.42	0	9	0	134	0	111	0	28	10	1	0	80.1	90.1	2	0	2	1	0		1		1		0	0	18	2
1	negative	0	0	1	0	1	0	1	0	0	0	0	0	78	0	18	0	130	0	36.5	0	7.48	0	19	0	137	0	218	0	29.2	10	0	0	105.2	115.2	0	0	0	1	1			1	1		0	1	32	2
1	rhinovirus A	1	0	0	0	0	0	0	0	0	0	0	0	92	0	20	0	128	0	37.4	0	7.43	0	15	0	137	0	89	0	39.1	0	1	1	93.9	93.9	2	0	2	1	1	2	1	1	1		0	0	9	2
1	Influenza B	1	0	1	0	0	0	1	0	0	0	0	1	93	0	20	0	124	0	35.5	0	7.46	0	37	1	136	0	144.8	0	30	0	1	1	134.11	134.11	1	0	1	0	2	1	1	1	1		0	0	13	1
0	RSV	1	0	1	0	0	0	0	0	0	0	0	0	74	0	20	0	127	0	36	0	7.5	0	7	0	130	0	132	0	26.9	10	1	0	102.1	112.1	0	1	1	3	1		1	1	1		0	0	13	1
0	metapneumovirus	1	0	0	1	0	0	0	0	0	0	0	0	72	0	18	0	156	0	37.7	0	7.35	0	13	0	130	0	144.8	0	26.9	10	0	1	94.2	104.2	1	0	1	1	2	2	1		1		0	0	28	0
1	negative	0	0	1	0	0	0	0	0	1	0	0	0	72	0	20	0	120	0	37.5	0	7.42	0	11	0	136	0	97	0	28.1	10	1	1	133.4	143.4	0	0	0	1	0	1		1	1		0	0	12	2
0	negative	0	0	0	0	0	0	0	0	0	0	0	0	80	0	18	0	120	0	36.5	0	7.46	0	9	0	139	0	144.8	0	37.8	0	0	0	40.7	40.7	0	0	0	1	1			1	1		0	0	9	0
0	negative	0	0	0	0	1	0	1	0	0	0	1	1	113	0	22	0	101	0	37.5	0	7.5	0	32	1	147	0	306	1	31.2	0	1	1	140.4	140.4	0	0	0	1	1	2		1	1		1	0	67	0
1	Influenza B	1	0	1	0	0	0	1	0	0	0	0	0	90	0	22	0	140	0	36.9	0	7.33	0	11	0	134	0	144.8	0	34	0	1	1	118.1	118.1	0	0	0	0	0	1		1	1		0	0	9	2
1	rhinovirus	1	0	1	0	0	0	0	1	1	0	0	0	78	0	18	0	100	0	36.7	0	7.35	0	5	0	137	0	80	0	36	0	0	0	111.3	111.3	2	2	2	0	0		1		1		0	0	57	0
0	Influenza A B	1	0	0	0	0	0	0	0	0	0	0	0	80	0	20	0	120	0	37	0	7.5	0	18	0	130	0	133	0	31.3	0	1	1	96.5	96.5	0	0	0	1	0	1		1	1		0	0	35	0
0	coronavirus	1	0	1	0	0	0	1	0	0	0	0	0	86	0	20	0	120	0	36.5	0	7.43	0	13	0	136	0	144.8	0	29.4	10	1	0	90.4	100.4	2	0	2	0	0		1		1		0	1	38	1
0	negative	0	0	0	0	0	0	1	0	1	0	0	0	96	0	24	0	120	0	36.9	0	7.33	0	8	0	141	0	72	0	31.7	0	1	0	57.1	57.1	0	0	0	1	1			1	1		0	0	8	0
1	negative	0	0	0	0	0	0	0	0	0	0	0	0	107	0	24	0	119	0	37	0	7.35	0	18	0	135	0	117	0	30.9	0	1	1	101.3	101.3	0	0	0	1	1	1		1	1		1	0	45	2
0	negative	0	0	1	0	0	0	0	0	0	0	0	0	100	0	20	0	120	0	38.2	0	7.38	0	13	0	139	0	204	0	31.3	0	1	1	78.1	78.1	2	0	2	1	1	1	1	1	1		1	0	31	1
0	negative	0	0	0	0	0	0	0	0	0	0	0	0	72	0	18	0	100	0	38.4	0	7.42	0	9	0	136	0	112	0	35.3	0	0	0	44.3	44.3	0	2	2	3	0		1		1		0	0	3	0
1	negative	0	0	1	0	0	0	0	0	0	0	0	0	92	0	24	0	130	0	36.9	0	7.43	0	11	0	142	0	105	0	39.2	0	1	1	109.1	109.1	0	0	0	0	0	1		1	1		1	0	13	2
1	negative	0	0	0	0	0	0	0	0	1	0	0	0	80	0	18	0	120	0	37.2	0	7.44	0	8	0	133	0	110	0	27.2	10	0	0	71.4	81.4	0	0	0	1	1			1	1		0	0	10	0
1	negative	0	0	1	0	0	0	0	0	0	0	0	0	118	0	26	0	140	0	37.1	0	7.49	0	15	0	130	0	84	0	33.7	0	1	0	101.2	101.2	1	0	1	1	1		1	1	1		0	0	48	0
0	negative	0	0	1	0	0	0	0	1	0	0	0	0	72	0	18	0	110	0	37.5	0	7.51	0	8	0	137	0	94	0	29.4	10	0	0	110	120	0	0	0	1	1			1	1		0	0	10	1
0	negative	0	0	1	0	0	1	0	0	0	0	1	0	90	0	22	0	110	0	37.3	0	7.33	0	60	1	138	0	144.8	0	20.9	10	1	1	156.1	166.1	2	0	2	0	0	1	1	1	1		0	1	34	1
0	negative	0	0	1	0	0	0	0	0	0	0	0	0	84	0	18	0	90	0	36.7	0	7.39	0	11	0	140	0	87	0	31.3	0	0	1	55.11	55.11	2	0	2	1	1	2	1	1	1		0	0	16	0
1	negative	0	0	1	1	0	0	0	1	0	1	0	1	78	0	18	0	130	0	36.7	0	7.4	0	16	0	135	0	132	0	39.5	0	0	1	92.9	92.9	2	0	2	0	0	2	1		1		0	1	27	1
0	negative	0	0	0	0	0	0	0	0	0	0	0	0	85	0	20	0	111	0	36.8	0	7.41	0	6	0	137	0	101	0	34.5	0	1	1	30.4	30.4	0	0	0	1	1	2		1	1		0	0	5	0
0	Influenza A	1	1	0	0	0	0	1	0	0	0	1	0	100	0	16	0	150	0	39.4	0	7.44	0	14	0	137	0	179	0	27.9	10	1	0	102.5	112.5	0	0	0	1	1			1	1		1	0	16	0
0	negative	0	0	0	0	0	0	0	1	0	0	0	0	86	0	20	0	120	0	36.5	0	7.45	0	7	0	135	0	97	0	34.4	0	1	0	63.8	63.8	1	0	1	0	0		1		1		0	0	19	0
1	rhinovirus	1	0	0	1	0	1	0	0	1	0	0	1	52	0	20	0	90	0	36.1	0	7.47	0	28	0	132	0	144.8	0	29.8	10	1	1	107.7	117.7	0	0	0	1	1	2		1	1		0	0	91	0
1	negative	0	0	0	0	0	1	1	0	0	0	0	0	63	0	20	0	200	0	36.8	0	7.49	0	54	1	143	0	118	0	26.6	10	1	1	114.1	124.1	0	0	0	1	1	2		1	1		0	0	12	0
0	negative	0	0	1	0	0	0	0	0	0	0	0	0	90	0	20	0	90	0	38.2	0	7.33	0	14	0	134	0	73	0	27.9	10	1	1	113.5	123.5	1	0	1	1	2	1	1	1	1		0	1	18	0
1	metapneumovirus	1	0	0	0	0	0	1	0	1	0	0	0	102	0	20	0	136	0	36.6	0	7.4	0	12	0	134	0	77	0	32.9	0	1	0	74.7	74.7	0	0	0	1	1			1	1		0	0	19	0
1	negative	0	0	0	0	0	0	0	1	0	0	0	1	107	0	24	0	140	0	36.1	0	7.41	0	28	0	131	0	98	0	35.5	0	1	0	104.8	104.8	0	2	2	0	0		1		1		0	0	28	1
1	negative	0	0	1	0	0	0	0	0	0	0	0	0	64	0	16	0	120	0	37.1	0	7.42	0	10	0	131	0	104	0	36.5	0	0	0	87.4	87.4	0	0	0	1	1			1	1		0	0	11	1
1	negative	0	0	0	1	0	1	0	0	0	0	0	1	98	0	26	0	150	0	36.2	0	7.43	0	36	1	138	0	121	0	28.1	10	1	1	134	144	2	0	2	1	1	2	1	1	1		0	0	40	0
0	negative	0	0	0	0	0	0	0	0	0	0	0	0	92	0	21	0	126	0	37.1	0	7.5	0	25.09	0	135.1	0	144.8	0	33.4	0	1	0	65.2	65.2	0	0	0	1	1			1	1		0	0		0
0	negative	0	1	0	0	0	0	1	1	0	0	0	0	80	0	18	0	100	0	37.3	0	7.41	0	35	1	133	0	88	0	30.3	0	0	1	126.1	126.1	1	0	1	0	0	2	1		1		0	0	92	0
1	negative	0	0	1	0	0	0	0	0	0	0	0	0	80	0	20	0	120	0	37.2	0	7.43	0	29	0	139	0	108	0	33.8	0	1	1	130.9	130.9	0	0	0	1	2	1		1	1		0	0	3	1
1	negative	0	0	0	0	0	1	0	0	0	0	0	0	78	0	20	0	155	0	36.3	0	7.48	0	32	1	133	0	84	0	36.1	0	1	1	128	128	0	0	0	1	1	2		1	1		0	0	8	0
1	parainfluenza	1	0	1	0	0	0	0	0	0	0	0	0	78	0	18	0	110	0	36.6	0	7.44	0	20	0	130	0	115	0	36.4	0	0	1	115.1	115.1	0	0	0	1	1	2		1	1		0	0	53	1
1	negative	0	0	0	0	0	0	0	1	0	0	0	0	74	0	18	0	110	0	36.2	0	7.45	0	9	0	137	0	91	0	30.3	0	0	0	71.11	71.11	0	2	2	3	2		1		1		0	0	76	0
0	negative	0	0	1	0	0	0	0	1	0	0	0	0	88	0	20	0	130	0	37.2	0	7.51	0	18	0	130	0	115	0	26.8	10	1	1	136.7	146.7	0	0	0	0	0	1		1	1		0	0	15	0
0	negative	0	0	1	0	0	0	0	1	0	0	0	0	86	0	20	0	110	0	36.5	0	7.47	0	21	0	133	0	188	0	26.6	10	1	0	106.3	116.3	2	0	2	1	2		1		1		0	1	117	1
1	negative	0	0	0	0	0	0	0	0	0	0	0	0	92	0	20	0	120	0	36.8	0	7.42	0	14	0	138	0	117	0	46.4	0	1	0	72.1	72.1	2	0	2	1	1		1	1	1		0	0	13	0
1	negative	0	0	0	0	0	0	0	0	0	0	1	1	74	0	18	0	90	0	34	1	7.49	0	13	0	125	1	97	0	35.9	0	0	0	133.9	133.9	0	2	2	0	1		1	1	1		0	0	35	0
0	negative	0	0	0	0	0	0	0	0	0	0	0	0	96	0	20	0	110	0	36.9	0	7.32	1	6	0	131	0	121	0	36.6	0	1	1	61.8	61.8	0	0	0	3	0	1		1	1		0	0	19	0
1	negative	0	0	0	0	0	0	0	0	0	0	0	0	136	1	28	0	140	0	36.7	0	7.4	0	25	0	132	0	80	0	33.7	0	1	0	80.1	80.1	1	0	1	0	2		1		1		0	0	7	0
1	negative	0	0	0	0	0	0	0	0	0	0	0	0	102	0	22	0	120	0	38	0	7.42	0	7	0	134	0	116	0	35.8	0	1	1	75.7	75.7	0	0	0	0	0	1		1	1		1	0	18	0
1	negative	0	0	0	0	0	0	1	0	0	0	0	1	78	0	20	0	90	0	36.2	0	7.49	0	18	0	138	0	144.8	0	31	0	1	1	76.8	76.8	2	0	2	0	0	2	1		1		0	0	27	1
0	negative	0	0	0	1	0	0	1	0	0	0	0	0	96	0	20	0	140	0	37.4	0	7.51	0	13	0	133	0	202	0	34.1	0	1	1	82.11	82.11	2	0	2	0	2	2	1		1		0	0	32	0
0	negative	0	0	0	0	0	1	0	0	0	0	0	0	76	0	16	0	130	0	36.6	0	7.45	0	98	1	136	0	140	0	27.3	10	0	1	110.5	120.5	2	0	2	0	2	2	1		1		0	0	22	1
0	RSV	1	0	0	0	0	0	0	0	0	0	0	0	110	0	20	0	144	0	37.7	0	7.49	0	7	0	124	1	124	0	21.7	10	1	1	66.2	76.2	2	0	2	1	0	2	1		1		0	0	24	0
1	negative	0	0	0	0	0	0	0	0	0	0	0	0	70	0	20	0	102	0	38.3	0	7.33	0	8	0	133	0	89	0	34	0	1	0	48.6	48.6	1	0	1	3	0		1		1		0	0	13	0
1	negative	0	0	1	0	0	0	0	0	0	0	0	0	75	0	20	0	130	0	36.6	0	7.41	0	18	0	137	0	74	0	34.7	0	1	1	128.1	128.1	1	0	1	0	0	2	1		1		1	0	24	0
0	negative	0	0	0	0	1	0	1	0	0	0	0	0	72	0	18	0	140	0	37.3	0	7.4	0	23	0	137	0	117	0	33.6	0	0	0	85.6	85.6	0	0	0	1	1			1	1		0	0	6	0
0	negative	0	0	0	0	0	0	1	0	0	0	0	0	86	0	20	0	110	0	36.7	0	7.5	0	37	1	127	1	289	1	29.6	10	1	0	127.2	137.2	2	0	2	1	0		1		1		0	0	24	2
0	negative	0	0	0	0	0	1	0	0	0	0	0	0	76	0	18	0	120	0	36.9	0	7.32	1	19	0	136	0	88	0	23.4	10	0	1	117.8	127.8	0	0	0	3	0	1		1	1		0	0	17	0
0	negative	0	1	0	0	1	0	1	0	0	0	0	0	60	0	20	0	120	0	36.7	0	7.34	0	6	0	131	0	138	0	30.2	0	1	0	101.1	101.1	0	0	0	1	1			1	1		1	0	30	2
0	negative	0	0	1	0	0	0	0	0	0	0	0	0	72	0	19	0	110	0	36.6	0	7.44	0	14	0	139	0	157	0	37.1	0	0	0	96.1	96.1	0	1	1	1	0		1		1		0	0	4	0
1	negative	0	0	1	0	0	0	1	0	0	0	0	0	98	0	20	0	143	0	36.8	0	7.5	0	20	0	142	0	123	0	25.4	10	1	0	85.2	95.2	0	0	0	1	1			1	1		0	0	31	1
1	metapneumovirus	1	0	0	0	0	1	1	0	0	0	0	0	102	0	20	0	140	0	38.4	0	7.33	0	26	0	129	1	69	0	31.4	0	1	1	98.5	98.5	2	0	2	1	0	2	1		1		0	0	64	0
1	negative	0	0	1	0	0	0	1	0	0	0	0	0	104	0	18	0	140	0	37.6	0	7.34	0	12	0	128	1	444	1	35.8	0	0	1	145.5	145.5	1	0	1	1	1	1	1	1	1		0	0	14	0
1	negative	0	0	1	0	0	0	0	0	1	0	0	1	86	0	20	0	120	0	37.1	0	7.5	0	15	0	136	0	120	0	24.8	10	1	0	99	109	0	0	0	1	1			1	1		1	0	7	0
1	negative	0	0	0	0	0	0	0	0	0	0	0	0	92	0	21	0	126	0	37.1	0	7.38	0	25.09	0	135.1	0	144.8	0	33.4	0	1	0	87.7	87.7	0	0	0	1	1			1	1		0	0		0
1	negative	0	0	0	0	0	0	0	0	0	0	0	0	100	0	20	0	115	0	36.6	0	7.42	0	14	0	135	0	95	0	42.7	0	1	1	100.1	100.1	0	0	0	1	2	1		1	1		1	0	12	0
0	negative	0	0	1	0	0	0	0	0	0	0	0	0	88	0	20	0	110	0	37	0	7.33	0	6	0	136	0	114	0	27.2	10	1	1	99.5	109.5	1	0	1	1	1	1	1	1	1		0	0	17	1
0	negative	0	0	0	0	1	0	0	0	0	0	0	0	74	0	19	0	110	0	36.6	0	7.36	0	7	0	142	0	79	0	27.9	10	0	0	76.11	86.11	1	0	1	1	0		1		1		1	0	11	0
1	negative	0	0	0	0	0	0	0	0	0	0	0	0	117	0	28	0	110	0	38.7	0	7.39	0	27	0	130	0	262	1	34.1	0	1	1	99.7	99.7	2	0	2	1	0	2	1		1		0	0	4	0
1	negative	0	0	1	0	0	0	1	1	0	0	0	0	94	0	20	0	130	0	37.4	0	7.41	0	12	0	135	0	171	0	31.9	0	1	0	128.5	128.5	0	0	0	1	1			1	1		0	0	15	1
1	negative	0	0	0	0	0	0	0	0	0	1	0	0	120	0	22	0	135	0	37.5	0	7.5	0	17	0	137	0	108	0	41.8	0	1	1	96.1	96.1	2	0	2	1	1	2	1	1	1		1	0	17	0
0	negative	0	0	1	0	0	0	0	0	0	0	0	0	80	0	20	0	120	0	36.5	0	7.42	0	22	0	138	0	218	0	28.1	10	1	0	105.6	115.6	0	0	0	1	1			1	1		0	0	12	0
1	negative	0	1	0	0	0	0	0	0	0	0	0	0	107	0	22	0	90	0	36.4	0	7.422	0	19	0	140	0	107	0	41.1	0	0	0	88	88	2	0	2	0	0		1		1		1	0	6	1
1	negative	0	0	0	0	0	0	0	1	0	0	0	0	141	1	28	0	94	0	36	0	7.422	0	10	0	132	0	147	0	15.8	10	1	1	117.11	127.11	0	0	0	1	1	2		1	1		0	0	7	2
0	negative	0	0	0	0	0	0	1	0	0	0	0	1	110	0	20	0	110	0	37.5	0	7.422	0	48	1	151	0	159	0	25.5	10	1	1	104.9	114.9	2	0	2	1	2	2	1		1		1	0	26	1
1	negative	0	0	0	1	0	1	0	0	0	0	0	0	110	0	30	1	140	0	39.9	0	7.423	0	69	1	139	0	207	0	33	0	0	1	150	150	0	0	0	1	0	1		1	1		0	1	7	2
0	negative	0	0	0	1	1	0	0	0	0	0	0	1	76	0	24	0	98	0	36.2	0	7.423	0	47	1	140	0	138	0	40.7	0	1	0	97.3	97.3	2	0	2	1	0		1		1		0	0	3	0
1	negative	0	0	0	0	0	0	0	1	0	0	1	1	119	0	28	0	97	0	39.3	0	7.424	0	42	1	128	1	278	1	32.3	0	1	0	172.11	172.11	2	0	2	1	1		1	1	1		1	1	50	0
1	negative	0	1	0	1	1	0	1	0	0	0	0	1	102	0	24	0	100	0	36.8	0	7.424	0	53	1	133	0	307	1	23.3	10	1	1	146.1	156.1	2	0	2	1	1	2	1	1	1		1	0	8	1
1	negative	0	0	0	0	0	0	0	0	1	0	1	1	110	0	20	0	80	1	37.6	0	7.424	0	90	1	144	0	114	0	26.2	10	1	0	149.1	159.1	0	0	0	1	1			1	1		0	0	17	1
1	rhinovirus	1	0	0	0	0	0	0	0	0	0	1	1	116	0	20	0	136	0	37.8	0	7.424	0	36	1	140	0	86	0	21.9	10	1	1	79.2	89.2	2	0	2	1		2	1		1		1	0	547	0
1	negative	0	0	1	0	0	0	0	0	0	0	0	0	88	0	20	0	110	0	37	0	7.425	0	10	0	137	0	144	0	24.3	10	1	1	109.1	119.1	0	0	0	1	1	1		1	1		0	0	9	1
1	negative	0	0	0	0	0	0	1	0	0	0	0	0	64	0	20	0	110	0	35	0	7.425	0	17	0	141	0	113	0	34	0	0	1	68	68	0	0	0	0	0	1		1	1		0	0		0
0	negative	0	1	0	1	0	0	0	0	1	1	1	1	120	0	24	0	150	0	37.1	0	7.425	0	33	1	127	1	151	0	39.3	0	1	0	164.4	164.4	0	0	0	1	1			1	1		0	0	31	0
0	negative	0	0	1	0	0	0	0	0	0	0	1	1	136	1	40	1	94	0	39	0	7.425	0	28	0	140	0	185	0	33.7	0	1	1	153.7	153.7	2	2	2	1	0	2	1		1		0	0	26	1
1	negative	0	0	0	0	1	0	1	0	0	0	0	1	102	0	20	0	130	0	37.7	0	7.426	0	47	1	137	0	229	0	30	0	1	1	113.7	113.7	0	0	0	1	1	2		1	1		0	0	13	0
0	negative	0	0	0	0	0	1	0	0	0	0	0	0	84	0	20	0	130	0	36.5	0	7.426	0	28	0	143	0	111	0	32.2	0	1	0	65.3	65.3	2	0	2	1	1		1	1	1		0	0	5	0
0	negative	0	0	0	0	0	1	1	0	0	0	0	1	79	0	23	0	160	0	37.1	0	7.426	0	41	1	137	0	140	0	31.5	0	1	0	90.4	90.4	1	0	1	1	1	1	1	1	1		0	0	95	1
1	negative	0	0	0	0	0	0	0	0	0	0	0	0	100	0	20	0	120	0	39.3	0	7.426	0	14	0	130	0	119	0	29.9	10	1	1	88.3	98.3	2	0	2	1	1	2	1	1	1		0	0	53	0
1	Influenza A	1	0	0	0	1	0	1	0	0	0	0	0	72	0	28	0	110	0	36.9	0	7.428	0	17	0	140	0	109	0	31	0	1	1	109	109	1	0	1	1	1	2	1	1	1		1	0	1	0
1	negative	0	0	0	0	0	0	1	0	0	0	1	1	72	0	20	0	130	0	36.3	0	7.428	0	12	0	138	0	106	0	31.4	0	1	1	90.5	90.5	0	1	1	1	2	1	1	1	1		0	0	37	0
0	negative	0	0	0	1	0	0	0	0	0	0	0	0	96	0	20	0	122	0	37.5	0	7.428	0	18	0	140	0	107	0	30.8	0	1	1	103	103	2	0	2	1	1	1	1	1	1		0	0	38	1
1	negative	0	0	0	0	0	0	0	0	0	0	0	0	60	0	20	0	118	0	36	0	7.43	0	15	0	139	0	162	0	32	0	1	1	87	87	0	0	0	1	1	2		1	1		0	0	21	0
1	negative	0	0	0	0	0	0	0	0	0	0	0	0	111	0	20	0	114	0	36.6	0	7.43	0	14	0	130	0	118	0	39	0	1	1	95.1	95.1	2	0	2	3	0	1	1	1	1		1	0	13	0
1	negative	0	0	1	0	0	0	0	0	0	0	0	0	110	0	20	0	80	1	36.8	0	7.43	0	42	1	139	0	171	0	29.1	10	0	1	156	166	2	0	2	1	2	2	1		1		0	0	2	1
0	negative	0	1	0	0	1	0	1	0	0	0	1	0	72	0	20	0	130	0	36.5	0	7.43	0	7	0	139	0	96	0	32.7	0	0	1	115	115	0	1	1	1	2	1	1	1	1		0	0	1	0
1	negative	0	0	0	0	0	0	0	0	0	0	0	0	98	0	20	0	141	0	36.5	0	7.43	0	22	0	131	0	255	1	38.1	0	0	1	94	94	2	0	2	0	2	2	1		1		0	0	6	1
0	negative	0	0	0	0	0	0	0	0	0	0	0	0	104	0	26	0	130	0	36.7	0	7.43	0	16	0	132	0	212	0	36.9	0	1	0	52.8	52.8	2	0	2	0	0		1		1		0	0	9	0
0	negative	0	0	0	0	0	0	1	0	0	0	0	0	87	0	26	0	157	0	37.2	0	7.43	0	17	0	135	0	286	1	33.6	0	0	1	78.11	78.11	1	0	1	1	1	1	1	1	1		0	0	2	0
0	negative	0	0	0	0	0	0	0	0	0	1	0	0	120	0	20	0	105	0	37.9	0	7.43	0	57	1	135	0	88	0	26.2	10	1	0	104.9	114.9	2	2	2	0	0		1		1		0	0	1	0
1	negative	0	0	0	1	0	0	0	0	1	0	0	0	72	0	20	0	137	0	36.6	0	7.43	0	30	0	136	0	125	0	37.5	0	0	1	99	99	0	0	0	1	1	2		1	1		0	0	9	0
0	negative	0	0	1	0	0	0	1	0	0	0	0	0	120	0	24	0	123	0	36.5	0	7.43	0	13	0	130	0	112	0	29.3	10	0	1	92	102	0	0	0	0	0	1		1	1		0	0	7	0
0	negative	0	0	0	0	0	0	0	0	0	0	0	0	98	0	20	0	121	0	36.5	0	7.43	0	33	1	135	0	147	0	34.8	0	1	0	96	96	1	0	1	1	0		1		1		0	0	5	0
0	negative	0	0	0	0	1	0	0	0	0	0	0	0	107	0	20	0	158	0	36.6	0	7.43	0	18	0	137	0	130	0	36.2	0	0	0	65	65	2	0	2	1	2		1		1		0	0	4	0
0	negative	0	0	0	0	1	0	0	0	0	0	0	0	98	0	20	0	120	0	37.5	0	7.43	0	10	0	140	0	102	0	28.4	10	0	0	82	92	2	2	2	1	1		1	1	1		0	0	8	0
0	negative	0	0	0	0	0	0	0	0	0	0	0	0	76	0	20	0	123	0	36.6	0	7.43	0	14	0	138	0	133	0	31	0	0	1	73	73	0	0	0	1	1	2		1	1		0	0	11	0
1	negative	0	0	0	0	0	0	0	0	0	0	0	0	90	0	24	0	150	0	37.7	0	7.43	0	31	1	142	0	95	0	32.6	0	1	1	128	128	2	0	2	1	2	2	1		1		0	1		0
1	negative	0	0	0	0	0	0	0	0	1	1	0	0	120	0	20	0	136	0	37	0	7.43	0	9	0	133	0	143	0	29	10	1	1	95	105	1	0	1	1	0	2	1		1		0	0		0
1	coronavirus	1	0	0	1	0	0	0	0	0	0	0	0	95	0	20	0	101	0	36.6	0	7.43	0	19	0	135	0	123	0	31.8	0	1	1	99.1	99.1	0	0	0	1	1	2		1	1		0	0	44	1
1	negative	0	1	0	0	0	0	0	0	0	0	0	0	50	0	20	0	170	0	36.5	0	7.43	0	14	0	116	1	89	0	30.6	0	1	1	135	135	2	0	2	1	2	1	1	1	1		0	0		2
1	negative	0	0	1	0	0	0	0	0	0	0	0	0	90	0	22	0	119	0	36.7	0	7.43	0	28	0	131	0	144.8	0	31.1	0	1	0	104.9	104.9	0	0	0	1	1			1	1		1	0	34	1
1	metapneumovirus	1	0	0	0	0	0	1	0	0	0	0	0	59	0	20	0	118	0	37.1	0	7.43	0	13	0	136	0	125	0	40.6	0	1	0	91	91	0	0	0	1	1			1	1		0	0		0
0	negative	0	0	0	0	0	0	0	0	0	1	0	0	80	0	20	0	150	0	36.7	0	7.43	0	16	0	141	0	101	0	41.3	0	1	0	58.4	58.4	1	0	1	1	2		1		1		0	0	3	0
1	parainfluenza 3	1	0	0	0	0	0	1	0	0	0	0	0	79	0	20	0	130	0	36.9	0	7.43	0	17	0	129	1	271	1	42.1	0	1	0	115.5	115.5	2	1	2	1	1		1	1	1		0	0	15	0
1	negative	0	0	0	0	0	0	1	0	0	0	0	0	110	0	21	0	150	0	36	0	7.43	0	24	0	132	0	562	1	28.7	10	1	1	106	116	2	0	2	0	2	2	1		1		0	0	54	0
1	negative	0	0	0	0	0	0	0	0	0	0	0	0	120	0	24	0	142	0	35.8	0	7.43	0	37	1	136	0	107	0	23	10	1	0	106.5	116.5	1	1	1	1	1		1	1	1		0	0	25	1
0	negative	0	0	0	1	1	0	0	0	0	0	0	0	78	0	20	0	221	0	37	0	7.43	0	17	0	138	0	106	0	34.9	0	0	1	102.11	102.11	0	0	0	1	1	2		1	1		0	0	4	0
0	negative	0	0	0	0	0	0	0	0	0	0	0	0	100	0	20	0	100	0	36.4	0	7.43	0	9	0	132	0	103	0	35.6	0	1	1	90.6	90.6	0	0	0	1	1	2		1	1		0	0	11	0
0	negative	0	0	0	1	0	0	0	0	0	0	0	0	105	0	25	0	86	1	37.2	0	7.43	0	10	0	136	0	197	0	34.5	0	1	0	86.1	86.1	1	0	1	1	1		1	1	1		0	0	4	0
0	negative	0	0	0	0	0	0	0	0	0	0	0	0	118	0	20	0	168	0	36.8	0	7.43	0	12	0	132	0	139	0	27.1	10	1	0	80	90	1	1	1	0	2		1		1		0	0	6	0
1	negative	0	0	0	0	0	0	0	0	1	0	0	0	94	0	28	0	162	0	36.6	0	7.43	0	12	0	125	1	112	0	44.1	0	1	0	90	90	1	0	1	0	0		1		1		0	0	3	1
0	RSV	1	0	0	0	0	0	0	0	1	1	0	0	110	0	24	0	157	0	37.1	0	7.43	0	15	0	138	0	123	0	40.2	0	1	0	77	77	1	1	1	1	2		1		1		0	0	7	2
1	negative	0	0	0	0	0	1	1	0	0	0	1	1	72	0	20	0	100	0	38.3	0	7.43	0	41	1	126	1	161	0	41.7	0	1	0	150.8	150.8	2	0	2	1	1		1	1	1		0	0	9	0
0	Influenza A	1	0	0	0	0	0	0	0	0	0	0	0	120	0	28	0	168	0	38.7	0	7.43	0	7	0	134	0	122	0	28.4	10	1	1	84.11	94.11	0	0	0	0	0	1		1	1		0	0	7	0
1	negative	0	0	0	0	0	0	0	0	0	0	0	0	106	0	20	0	130	0	39	0	7.43	0	9	0	139	0	92	0	41.3	0	1	1	65.7	65.7	1	0	1	1	1	1	1	1	1		0	0	9	0
1	negative	0	0	0	0	0	0	1	1	0	0	1	1	125	1	24	0	171	0	38.8	0	7.431	0	16	0	148	0	37	0	41.5	0	1	0	104	104	0	0	0	1	1			1	1		0	0	17	0
0	rhinovirus	1	0	0	0	0	0	0	0	0	0	0	0	107	0	18	0	127	0	38	0	7.431	0	14	0	139	0	144.8	0	36	0	0	0	20	20	1	0	1	1	0		1		1		0	1	5	0
1	negative	0	0	1	0	0	0	0	0	1	0	0	0	120	0	24	0	110	0	36.7	0	7.431	0	35	1	140	0	191	0	34.6	0	1	0	131.9	131.9	1	0	1	1	0		1		1		0	0	228	1
1	negative	0	0	0	0	0	0	1	0	0	0	1	1	91	0	30	1	135	0	38.6	0	7.431	0	34	1	143	0	144.8	0	29.9	10	1	0	134.7	144.7	2	0	2	3	0		1		1		1	0	5	1
1	negative	0	0	0	0	0	0	0	0	0	0	0	0	94	0	26	0	110	0	38.3	0	7.432	0	12	0	138	0	156	0	36.6	0	1	0	95.7	95.7	1	0	1	0	2	2	1		1		0	0	8	0
1	Influenza A	1	0	0	0	0	0	0	0	0	0	0	0	117	0	20	0	141	0	38.1	0	7.432	0	16	0	139	0	157	0	36.8	0	1	0	86	86	0	2	2	0	0		1		1		0	0	4	0
1	negative	0	0	0	0	0	0	0	0	0	0	0	0	88	0	20	0	130	0	36.8	0	7.433	0	10	0	140	0	92	0	38.9	0	0	0	76	76	1	0	1	2	2		1		1		0	0	8	0
1	negative	0	1	0	0	0	0	1	0	0	0	1	1	112	0	25	0	77	1	38	0	7.433	0	34	1	147	0	166	0	37.7	0	1	0	162.4	162.4	2	0	2	1	1		1	1	1		1	0	31	1
1	negative	0	0	0	0	0	1	0	0	0	0	0	0	96	0	22	0	140	0	37.1	0	7.433	0	61	1	133	0	117	0	31	0	1	1	124.1	124.1	2	0	2	0	2		1		1		1	0	16	0
1	parainfluenza	1	0	0	0	0	1	1	0	0	0	0	0	120	0	26	0	123	0	36.9	0	7.433	0	16	0	132	0	145	0	35.4	0	1	0	92	92	1	0	1	1	1		1	1	1		1	1	11	1
0	negative	0	0	0	1	1	0	1	0	0	0	0	0	111	0	22	0	150	0	39	0	7.433	0	10	0	137	0	200	0	33	0	1	1	109	109	0	0	0	2	2	1		1	1		0	0	4	0
1	negative	0	0	1	0	0	0	1	0	0	0	0	0	120	0	32	1	170	0	37.2	0	7.434	0	18	0	135	0	279	1	32.3	0	1	1	140.11	140.11	2	0	2	1	1	2	1	1	1		0	0	1	1
1	negative	0	0	0	0	1	1	0	0	0	0	1	0	87	0	24	0	60	1	38.4	0	7.434	0	76	1	140	0	122	0	28.4	10	1	1	171	181	2	0	2	1	1	1	1	1	1		0	0	25	0
0	negative	0	0	0	0	0	0	0	0	0	0	0	0	116	0	24	0	155	0	39.6	0	7.435	0	28	0	143	0	559	1	50.9	0	1	0	73.6	73.6	0	0	0	1	1			1	1		0	0	29	0
1	negative	0	0	0	0	0	0	1	1	0	0	0	0	62	0	20	0	107	0	36	0	7.435	0	126	1	134	0	110	0	43.7	0	1	0	118	118	1	0	1	1	1		1	1	1		0	1	22	0
1	negative	0	0	0	0	0	0	0	0	0	0	0	0	88	0	20	0	150	0	37.4	0	7.435	0	31	1	138	0	125	0	29	10	1	0	99.7	109.7	2	0	2	1	1	2	1	1	1		1	0	29	0
0	negative	0	0	1	0	0	0	0	0	0	0	0	0	78	0	16	0	120	0	36.5	0	7.435	0	22	0	129	1	164	0	24	10	1	1	101.11	111.11	0	0	0	3	2	1		1	1		0	0	67	1
1	negative	0	0	0	0	0	1	0	0	0	0	1	1	88	0	18	0	160	0	38.8	0	7.436	0	105	1	134	0	103	0	29.1	10	1	0	96.8	106.8	0	0	0	1	1			1	1		1	0	32	1
1	negative	0	0	1	0	0	0	0	0	0	0	0	0	72	0	18	0	120	0	36.5	0	7.436	0	13	0	128	1	144.8	0	27.8	10	1	0	112.9	122.9	2	0	2	1	1		1	1	1		1	0	20	1
1	negative	0	0	0	0	0	0	0	0	0	0	0	0	124	0	26	0	104	0	36.6	0	7.436	0	15	0	142	0	73	0	31.2	0	1	0	54	54	1	0	1	1	0		1		1		0	0	23	0
1	negative	0	0	1	1	0	0	0	0	0	0	1	1	126	1	24	0	90	0	38	0	7.436	0	32	1	135	0	100	0	38.4	0	1	1	187.4	187.4	2	0	2	1	1	2	1	1	1		1	0	50	1
1	negative	0	0	0	0	0	0	0	0	0	0	0	0	88	0	20	0	150	0	37.2	0	7.436	0	14	0	138	0	164	0	42.1	0	1	0	85.7	85.7	1	0	1	1	1		1	1	1		0	0	5	0
1	rhinovirus	1	0	0	0	0	0	0	0	0	0	0	0	108	0	20	0	146	0	36.8	0	7.436	0	10	0	117	1	70	0	29.2	10	1	1	118.7	128.7	2	0	2	1	1	2	1	1	1		0	0	19	0
0	negative	0	0	0	0	0	1	0	0	0	0	0	0	95	0	20	0	125	0	36.5	0	7.436	0	83	1	136	0	152	0	27.9	10	1	1	123.2	133.2	0	0	0	0	0	1		1	1		0	0	23	0
1	negative	0	0	0	0	0	1	0	0	0	0	0	1	97	0	20	0	122	0	36	0	7.436	0	61	1	133	0	267	1	37.6	0	1	0	127.3	127.3	1	0	1	1	1		1	1	1		0	1	56	2
0	Influenza A	1	0	0	0	0	0	0	0	0	0	0	0	120	0	22	0	132	0	39.2	0	7.437	0	15	0	141	0	93	0	33.8	0	1	0	76	76	1	0	1	1	0		1		1		0	0	8	0
0	negative	0	0	0	1	0	1	1	0	0	0	0	0	78	0	16	0	140	0	36.5	0	7.437	0	27	0	135	0	52	0	28.9	10	1	0	66.6	76.6	2	0	2	3	1		1	1	1		0	0	38	0
1	negative	0	0	0	0	0	0	1	0	0	0	1	1	70	0	20	0	90	0	37	0	7.438	0	45	1	137	0	115	0	40.2	0	1	1	138.1	138.1	1	0	1	1	1	1	1	1	1		1	0	16	0
0	negative	0	0	0	1	1	0	1	0	0	0	0	0	100	0	38	1	157	0	37.6	0	7.438	0	48	1	133	0	314	1	25.6	10	1	0	124	134	2	0	2	1	0		1		1		0	0	13	0
0	negative	0	0	1	0	0	0	0	0	0	0	0	0	80	0	20	0	130	0	37.1	0	7.438	0	10	0	134	0	120	0	41	0	1	0	88	88	0	0	0	1	1			1	1		0	0	15	0
0	rhinovirus	1	0	0	0	0	0	0	0	0	1	0	1	116	0	40	1	144	0	37.5	0	7.439	0	27	0	139	0	162	0	34.4	0	1	1	99	99	2	0	2	1	1	2	1	1	1		0	0	12	0
1	RSV	1	0	0	0	0	1	0	0	0	0	0	0	107	0	24	0	91	0	36.9	0	7.439	0	44	1	133	0	74	0	30.8	0	0	1	110	110	1	0	1	3	1	1	1	1	1		1	0	15	0
1	negative	0	0	0	0	0	0	0	0	1	1	0	0	88	0	20	0	120	0	37.9	0	7.439	0	25	0	138	0	105	0	38.9	0	1	0	85.1	85.1	2	0	2	1	1		1	1	1		0	0	54	0
1	parainfluenza	1	0	0	0	0	0	0	0	0	0	1	0	91	0	20	0	156	0	36.2	0	7.439	0	14	0	138	0	52	0	39.7	0	1	0	101	101	1	0	1	1	0		1		1		0	0	7	0
1	negative	0	0	0	0	0	0	0	0	0	0	0	0	109	0	20	0	143	0	36.1	0	7.439	0	14	0	128	1	157	0	33.3	0	1	1	110	110	2	1	2	2	1	2	1	1	1		1	0	12	0
1	negative	0	0	0	0	1	0	0	0	0	0	0	1	127	1	19	0	139	0	36.7	0	7.439	0	18	0	132	0	112	0	40.8	0	1	1	98.9	98.9	0	2	2	3	0	1	1	1	1		1	0	15	0
1	negative	0	0	0	0	0	0	1	0	0	0	0	0	58	0	22	0	100	0	36	0	7.44	0	20	0	134	0	183	0	36.8	0	1	0	83	83	2	2	2	1	1		1	1	1		0	0	14	0
0	Influenza A	1	0	1	0	0	0	0	0	0	0	0	0	73	0	20	0	121	0	38.5	0	7.44	0	9	0	129	1	111	0	36	0	0	0	94.5	94.5	0	0	0	1	1			1	1		0	1	21	0
1	negative	0	0	0	0	0	0	0	0	0	0	0	0	96	0	20	0	120	0	37	0	7.44	0	16	0	136	0	114	0	37.2	0	0	0	72.8	72.8	0	0	0	1	1			1	1		0	0	1	0
1	negative	0	0	0	0	0	0	0	0	0	0	1	1	92	0	25	0	140	0	37.3	0	7.44	0	111	1	151	0	173	0	48	0	0	0	122	122	2	0	2	1	2		1		1		1	1	8	0
0	negative	0	0	0	0	0	0	0	0	0	0	0	0	88	0	20	0	220	0	37	0	7.44	0	52	1	139	0	96	0	27.7	10	1	1	123	133	2	0	2	1	1	2	1	1	1		0	0	7	1
0	negative	0	0	1	0	0	0	0	0	0	0	0	0	81	0	24	0	100	0	36.5	0	7.44	0	40	1	129	1	181	0	31.2	0	1	1	158.5	158.5	1	0	1	1	2	1	1	1	1		0	0	11	1
0	Influenza A	1	0	0	0	0	0	0	0	0	1	0	0	114	0	20	0	103	0	37.6	0	7.44	0	5	0	136	0	93	0	40.8	0	1	0	38	38	2	0	2	1	1		1	1	1		1	0	13	0
0	Influenza A	1	0	0	0	0	0	1	0	0	0	1	1	154	1	21	0	70	1	35.6	0	7.44	0	14	0	126	1	184	0	32.8	0	0	0	131	131	2	0	2	2	1		1	1	1		0	0	36	1
1	negative	0	0	0	0	0	0	0	0	0	0	0	0	72	0	20	0	75	1	35.8	0	7.44	0	15	0	133	0	91	0	28.7	10	0	1	89	99	2	0	2	1	1	2	1	1	1		1	1	38	1
1	negative	0	0	0	0	0	0	0	0	0	0	0	0	100	0	20	0	140	0	38.6	0	7.44	0	8	0	135	0	118	0	40.7	0	0	1	34	34	1	0	1	1	1	1	1	1	1		0	0	14	0
1	Influenza A	1	0	0	0	0	0	0	0	0	0	0	0	72	0	22	0	107	0	36	0	7.44	0	26	0	133	0	225	0	33.9	0	0	1	89	89	2	0	2	1	1	2	1	1	1		0	0	16	0
1	negative	0	0	0	0	0	0	0	0	0	0	0	0	80	0	20	0	130	0	36.5	0	7.44	0	11	0	128	1	165	0	31.9	0	0	1	110.3	110.3	1	0	1	1	1	2	1	1	1		1	0	23	0
1	negative	0	0	1	0	0	0	0	0	0	0	0	0	115	0	22	0	100	0	38.4	0	7.44	0	17	0	132	0	110	0	35.1	0	0	1	96.2	96.2	1	0	1	1	2	1	1	1	1		0	0	4	0
1	negative	0	0	0	0	0	0	0	0	1	0	0	0	106	0	29	0	150	0	37.1	0	7.44	0	17	0	141	0	99	0	43.5	0	1	1	95.1	95.1	2	0	2	1	1	1	1	1	1		0	0	8	0
0	negative	0	1	0	0	0	0	1	0	0	0	0	0	72	0	24	0	140	0	37.2	0	7.44	0	15	0	135	0	271	1	30.1	0	1	1	111	111	1	0	1	2	0	2	1		1		0	0		0
0	negative	0	1	0	0	1	0	0	0	1	0	1	1	104	0	30	1	154	0	36.9	0	7.44	0	41	1	138	0	310	1	40.8	0	1	1	183	183	2	0	2	1	1	2	1	1	1		0	0	1	1
1	negative	0	0	0	0	0	0	0	0	0	0	0	0	82	0	20	0	80	1	36.5	0	7.44	0	20	0	133	0	155	0	28.4	10	1	1	118.5	128.5	0	0	0	1	1	2		1	1		0	1	7	2
0	negative	0	0	0	0	0	1	0	0	0	0	0	0	98	0	20	0	100	0	36.9	0	7.44	0	43	1	137	0	161	0	34.1	0	1	1	97	97	0	0	0	0	0	1		1	1		0	0	9	0
0	negative	0	0	0	0	0	0	1	0	1	1	0	0	112	0	32	1	110	0	38	0	7.44	0	10	0	135	0	129	0	38.8	0	1	0	90	90	0	1	1	0	0		1		1		0	0	2	0
1	negative	0	0	0	1	0	0	1	0	0	0	0	0	100	0	22	0	180	0	37.6	0	7.44	0	23	0	139	0	120	0	32.1	0	1	1	116	116	0	0	0	1	1	2		1	1		0	0	12	0
1	negative	0	0	0	1	0	0	1	0	0	0	0	0	88	0	20	0	130	0	35.6	0	7.44	0	31	1	136	0	155	0	36.8	0	1	1	127	127	1	0	1	1	2	2	1		1		0	0	4	1
1	negative	0	0	0	0	0	0	0	0	0	0	1	1	130	1	30	1	180	0	38.8	0	7.44	0	11	0	124	1	120	0	34.6	0	1	0	131	131	2	0	2	1	2		1		1		0	0		0
0	negative	0	0	0	1	1	0	0	0	0	0	0	0	73	0	20	0	156	0	38.2	0	7.44	0	24	0	132	0	182	0	33.6	0	1	0	91	91	2	0	2	1	1		1	1	1		0	0	32	1
1	negative	0	0	0	0	0	0	0	0	0	0	1	0	180	1	25	0	180	0	37.9	0	7.44	0	5	0	139	0	123	0	36.4	0	0	0	49.5	49.5	1	1	1	1	0		1		1		0	0	9	0
1	negative	0	0	0	0	0	0	0	0	0	0	0	0	84	0	20	0	120	0	38.9	0	7.44	0	22	0	139	0	126	0	46.3	0	1	1	83.4	83.4	2	0	2	1	1	2	1	1	1		0	0	3	0
1	negative	0	0	0	0	0	0	0	0	1	0	0	0	116	0	22	0	156	0	37.1	0	7.44	0	19	0	140	0	131	0	36.6	0	1	0	87	87	1	1	1	1	1		1	1	1		0	0	5	0
0	parainfluenza	1	0	0	0	1	0	0	0	0	0	0	0	123	0	20	0	101	0	37.8	0	7.44	0	10	0	130	0	118	0	38	0	1	0	91.1	91.1	2	0	2	1	1		1	1	1		0	0	15	0
0	negative	0	0	0	0	0	0	0	0	0	0	0	0	105	0	24	0	189	0	37.8	0	7.44	0	25	0	130	0	251	1	32.7	0	1	1	107	107	1	0	1	1	1	1	1	1	1		1	0	8	0
0	negative	0	1	0	0	0	0	0	0	0	0	0	0	128	1	32	1	110	0	37.3	0	7.44	0	16	0	138	0	103	0	37.2	0	1	0	118	118	2	0	2	1	1		1	1	1		0	0	21	0
1	Influenza A	1	0	0	0	1	0	0	0	0	0	0	0	100	0	20	0	162	0	38.9	0	7.44	0	34	1	134	0	90	0	33.8	0	1	1	121.8	121.8	0	0	0	1	0	1		1	1		0	0	7	0
1	negative	0	1	0	0	0	0	0	0	0	0	0	0	120	0	30	1	90	0	38.2	0	7.44	0	11	0	134	0	119	0	37.7	0	1	0	107.6	107.6	1	0	1	0	2		1		1		0	0	5	2
0	negative	0	0	0	0	0	0	0	0	0	0	0	0	88	0	24	0	156	0	36.3	0	7.44	0	21	0	136	0	118	0	32.5	0	0	0	69.1	69.1	1	0	1	1	1		1	1	1		0	1		0
1	negative	0	0	0	0	1	0	0	0	0	0	0	0	92	0	24	0	149	0	37.9	0	7.44	0	37	1	135	0	175	0	21.2	10	1	1	132	142	0	0	0	0	0	1		1	1		0	1	4	2
1	rhinovirus	1	0	0	0	0	1	1	0	0	0	0	0	98	0	20	0	180	0	38	0	7.44	0	58	1	133	0	237	0	30.1	0	1	1	105	105	2	0	2	1	1	2	1	1	1		0	0	18	0
1	negative	0	0	0	0	1	0	0	0	0	0	0	0	96	0	20	0	130	0	38.1	0	7.44	0	17	0	134	0	115	0	43.5	0	1	0	93	93	1	0	1	1	2		1		1		0	0	6	0
0	metapneumovirus	1	0	0	0	0	0	0	0	0	1	0	0	100	0	24	0	135	0	37.2	0	7.44	0	29	0	135	0	162	0	29.4	10	1	0	87	97	2	0	2	1	1		1	1	1		0	0		0
0	negative	0	1	0	0	0	0	0	0	0	0	0	0	113	0	25	0	133	0	37.8	0	7.44	0	45	1	143	0	194	0	40.1	0	1	1	115	115	0	0	0	1	1	2		1	1		0	0	10	2
1	Boca parainflu 1	1	0	0	0	0	0	0	1	0	0	0	0	90	0	20	0	140	0	37	0	7.44	0	29	0	140	0	135	0	37.1	0	1	1	125	125	1	0	1	1	2	1	1	1	1		1	0	9	0
0	negative	0	0	0	0	0	0	0	1	0	0	0	0	86	0	20	0	120	0	36.5	0	7.44	0	27	0	134	0	118	0	21.8	10	1	1	72.9	82.9	2	0	2	1	1	2	1	1	1		0	0	21	1
1	negative	0	0	0	0	0	0	0	0	0	0	0	0	120	0	24	0	165	0	38	0	7.44	0	10	0	139	0	99	0	43.9	0	1	1	63	63	1	0	1	1	1	1	1	1	1		0	0	4	0
1	negative	0	0	0	0	0	0	0	0	0	0	0	0	59	0	24	0	130	0	36.5	0	7.44	0	44	1	138	0	105	0	33.8	0	1	0	100.3	100.3	0	2	2	1	1		1	1	1		1	0	19	0
1	negative	0	0	0	0	0	1	0	0	0	0	0	1	98	0	24	0	130	0	36.8	0	7.44	0	77	1	155	0	163	0	34.4	0	1	1	134.1	134.1	1	0	1	0	0	2	1		1		0	0	11	0
0	negative	0	0	0	0	0	0	0	0	0	0	0	1	120	0	20	0	110	0	36.3	0	7.441	0	27	0	143	0	93	0	37.6	0	1	0	73	73	2	0	2	1	1		1	1	1		0	1	38	2
1	negative	0	0	0	0	0	0	0	0	0	0	0	0	80	0	20	0	120	0	36.5	0	7.441	0	20	0	135	0	117	0	41.1	0	1	0	85.3	85.3	1	0	1	1	1		1	1	1		0	0	5	0
1	negative	0	0	0	0	1	0	0	0	0	0	1	1	79	0	22	0	118	0	38.5	0	7.441	0	16	0	139	0	101	0	39.2	0	1	0	79.4	79.4	2	0	2	1	1		1	1	1		0	0	23	0
1	coronavirus	1	0	1	0	0	0	1	0	0	0	0	0	82	0	25	0	141	0	36.5	0	7.441	0	15	0	132	0	162	0	31.8	0	1	1	114	114	0	0	0	0	0	1		1	1		1	0	9	1
1	negative	0	0	0	0	0	0	1	0	1	1	0	0	120	0	28	0	140	0	37	0	7.441	0	12	0	134	0	205	0	37.4	0	1	0	68.9	68.9	1	0	1	1	2		1		1		0	0	22	0
1	negative	0	0	0	0	0	0	0	0	0	0	0	0	110	0	22	0	136	0	39	0	7.442	0	7	0	135	0	153	0	38	0	1	1	58	58	2	0	2	1	2	1	1	1	1		0	0	12	0
0	negative	0	0	0	0	0	0	0	0	0	0	0	0	70	0	18	0	110	0	36.5	0	7.442	0	18	0	142	0	92	0	29.3	10	1	0	64.1	74.1	2	0	2	3	0		1		1		0	0	15	0
1	negative	0	0	0	0	0	1	0	0	0	0	0	1	92	0	20	0	154	0	38.2	0	7.442	0	45	1	135	0	90	0	25.1	10	1	1	95	105	1	0	1	1	1	1	1	1	1		0	0	28	0
1	rhinovirus	1	0	0	0	1	0	0	0	0	0	1	0	160	1	20	0	90	0	37.1	0	7.442	0	36	1	130	0	185	0	32.7	0	1	1	163	163	2	0	2	1	1	1	1	1	1		0	0	7	0
0	negative	0	0	0	0	0	0	0	0	0	0	0	0	90	0	18	0	98	0	37.1	0	7.443	0	14	0	127	1	102	0	34.2	0	0	1	68	68	0	0	0	0	2	1		1	1		0	0	16	0
0	negative	0	0	0	0	1	0	0	0	0	0	0	0	115	0	24	0	123	0	37	0	7.443	0	21	0	141	0	486	1	40.5	0	1	0	95	95	2	0	2	1	1		1	1	1		1	0	16	0
1	negative	0	0	0	0	0	0	0	0	0	0	0	1	72	0	18	0	100	0	37.3	0	7.444	0	22	0	139	0	118	0	30.8	0	1	1	85	85	1	0	1	1	0	2	1		1		0	0	83	0
1	negative	0	0	0	0	0	1	0	0	0	0	0	0	96	0	20	0	130	0	38.2	0	7.444	0	21	0	138	0	145	0	33.4	0	1	0	81.4	81.4	0	0	0	1	1			1	1		0	1	14	0
1	negative	0	0	0	1	0	1	0	0	0	0	1	0	80	0	18	0	160	0	36.8	0	7.444	0	64	1	135	0	99	0	24.2	10	1	0	125.7	135.7	0	0	0	1	1			1	1		0	0	6	0
1	negative	0	0	0	0	0	0	1	1	0	0	1	1	80	0	20	0	140	0	36.9	0	7.444	0	155	1	143	0	271	1	24.9	10	1	1	150	160	2	0	2	3	0	1	1	1	1		1	1	12	1
1	negative	0	0	0	0	0	0	1	1	0	0	1	1	74	0	18	0	120	0	37.5	0	7.444	0	13	0	128	1	284	1	37.1	0	1	1	156.7	156.7	2	0	2	0	0	1	1	1	1		0	1	18	0
1	negative	0	0	0	0	1	0	0	0	0	0	0	0	77	0	22	0	110	0	36.5	0	7.445	0	19	0	129	1	122	0	30.4	0	1	0	118.5	118.5	1	0	1	1	2		1		1		0	0	5	1
0	negative	0	0	0	0	0	0	0	0	0	1	0	0	114	0	32	1	110	0	36	0	7.445	0	28	0	130	0	168	0	29.3	10	1	1	121.1	131.1	1	0	1	1	1	1	1	1	1		0	0	19	2
0	RSV	1	0	0	0	0	0	0	0	0	0	0	0	130	1	38	1	125	0	38	0	7.445	0	21	0	137	0	145	0	36.9	0	1	0	100.1	100.1	2	0	2	0	0		1		1		0	0	16	1
1	Influenza A	1	0	0	0	0	0	0	0	0	0	0	0	95	0	20	0	121	0	38.3	0	7.446	0	7	0	137	0	78	0	36.8	0	1	0	52	52	0	0	0	1	1			1	1		0	0		0
1	negative	0	0	0	0	0	0	0	1	0	0	0	1	123	0	30	1	100	0	37.3	0	7.447	0	19	0	137	0	189	0	24	10	0	0	83.9	93.9	2	0	2	1	1		1	1	1		0	1	33	1
0	negative	0	0	0	0	0	0	1	0	0	0	0	0	60	0	20	0	80	1	36.5	0	7.448	0	13	0	136	0	286	1	33.6	0	1	0	94.1	94.1	0	2	2	0	0		1		1		0	0	1	0
0	negative	0	0	0	0	0	0	0	0	0	0	0	0	139	1	22	0	140	0	40.5	1	7.449	0	17	0	138	0	126	0	35	0	0	0	48	48	1	0	1	1	1		1	1	1		0	0	2	0
1	negative	0	0	0	0	0	0	1	1	0	0	0	0	72	0	20	0	129	0	37.1	0	7.449	0	12	0	132	0	218	0	33.4	0	1	0	100.4	100.4	0	0	0	1	1			1	1		0	0	7	0
0	negative	0	0	0	0	0	0	0	0	0	0	0	0	120	0	20	0	89	1	39	0	7.449	0	27	0	120	1	416	1	38.9	0	1	1	114.2	114.2	2	0	2	1	1	2	1	1	1		0	0	23	0
0	negative	0	0	0	0	0	0	0	0	0	0	0	0	88	0	20	0	107	0	37.6	0	7.449	0	14	0	138	0	173	0	37.4	0	1	0	77.11	77.11	2	0	2	1	1		1	1	1		0	0	5	0
1	negative	0	0	1	0	0	0	0	1	0	0	0	0	94	0	20	0	130	0	38.1	0	7.449	0	11	0	133	0	109	0	36.7	0	0	1	123.5	123.5	0	0	0	0	2	1		1	1		0	0	6	1
1	negative	0	0	0	0	0	0	0	0	0	0	0	0	96	0	40	1	130	0	38	0	7.45	0	9	0	133	0	103	0	41.9	0	0	1	75	75	1	0	1	1	1	1	1	1	1		0	0	16	0
0	negative	0	0	0	0	0	0	0	0	0	0	0	0	72	0	20	0	101	0	36.8	0	7.45	0	5	0	135	0	211	0	35.3	0	0	1	77	77	0	0	0	1	1	1		1	1		1	0	12	0
0	negative	0	0	0	0	0	0	0	0	0	0	1	1	82	0	16	0	141	0	36.6	0	7.45	0	47	1	138	0	99	0	37.3	0	1	1	116	116	2	0	2	0	0	1	1	1	1		0	0	24	1
1	negative	0	0	0	0	0	0	1	0	0	0	1	1	120	0	30	1	100	0	38.5	0	7.45	0	13	0	120	1	89	0	34.3	0	1	0	148	148	0	1	1	3	0		1		1		1	1	18	1
1	negative	0	0	0	0	1	0	0	0	0	0	0	0	68	0	22	0	126	0	36	0	7.45	0	20	0	133	0	171	0	40	0	0	0	80.9	80.9	2	0	2	1	0		1		1		0	0	12	0
0	negative	0	1	0	0	1	0	0	0	0	0	1	0	74	0	24	0	100	0	36.9	0	7.45	0	18	0	131	0	158	0	28.7	10	1	1	142	152	1	0	1	1	1	1	1	1	1		0	0	1	0
1	metapneumovirus	1	0	0	0	0	0	0	0	0	0	0	1	107	0	18	0	110	0	37.5	0	7.45	0	33	1	149	0	87	0	25.1	10	1	0	94	104	0	2	2	1	0		1		1		1	0	15	0
0	negative	0	0	0	0	0	0	0	0	0	0	0	0	93	0	20	0	125	0	36.7	0	7.45	0	10	0	137	0	187	0	38.3	0	0	0	70	70	1	0	1	1	1		1	1	1		1	0	16	0
1	negative	0	0	0	1	0	0	0	0	0	0	0	0	76	0	20	0	130	0	37.7	0	7.45	0	15	0	133	0	148	0	35.4	0	0	1	100	100	0	0	0	1	2	1		1	1		1	0	26	0
1	negative	0	0	0	0	0	0	0	0	0	0	0	0	104	0	20	0	120	0	36.9	0	7.45	0	14	0	134	0	130	0	37.6	0	0	1	88	88	1	0	1	1	2	1	1	1	1		0	0	3	0
0	negative	0	0	0	0	0	0	0	0	0	0	0	0	88	0	20	0	120	0	36.9	0	7.45	0	15	0	136	0	140	0	30.4	0	1	1	55.9	55.9	0	0	0	1	1	2		1	1		0	1	1	0
0	negative	0	0	0	0	0	0	0	0	0	0	0	0	130	1	20	0	122	0	37.2	0	7.45	0	7	0	135	0	94	0	33.8	0	0	1	49.3	49.3	2	0	2	1	1	2	1	1	1		0	0	4	0
0	negative	0	0	0	0	0	0	0	0	0	1	0	0	124	0	24	0	120	0	38.5	0	7.45	0	13	0	133	0	148	0	37.9	0	1	1	89.5	89.5	0	0	0	0	0	1		1	1		1	0	18	0
0	negative	0	0	0	0	0	0	0	0	0	0	0	0	90	0	20	0	116	0	37.6	0	7.45	0	14	0	139	0	85	0	30.4	0	1	1	67	67	1	0	1	1	1		1	1	1		0	0	5	0
0	negative	0	0	0	0	0	0	0	0	0	0	0	0	88	0	27	0	127	0	37.3	0	7.45	0	20	0	135	0	106	0	34.7	0	1	0	83	83	1	0	1	1	0		1		1		0	0	6	0
0	negative	0	1	0	0	1	0	1	0	0	0	0	0	72	0	20	0	110	0	37	0	7.45	0	16	0	133	0	163	0	29.2	10	0	1	90.7	100.7	1	0	1	1	2	1	1	1	1		0	0	13	0
0	negative	0	0	0	1	0	0	1	0	0	0	0	0	75	0	20	0	176	0	37.4	0	7.45	0	56	1	118	1	112	0	31.3	0	1	1	136.2	136.2	0	0	0	0	2	1		1	1		0	0	8	0
1	negative	0	1	0	0	0	0	0	0	0	0	1	1	124	0	34	1	140	0	37.2	0	7.45	0	11	0	131	0	101	0	28	10	1	1	153	163	2	0	2	1	2	2	1		1		1	0	103	1
1	negative	0	0	0	0	0	0	0	0	1	1	0	0	68	0	24	0	100	0	37.7	0	7.45	0	21	0	136	0	125	0	41.1	0	0	0	80.11	80.11	1	0	1	1	2		1		1		0	0	5	0
1	rhinovirus A	1	0	1	0	0	0	0	0	0	0	0	0	108	0	20	0	60	1	36.9	0	7.45	0	43	1	126	1	350	1	41.2	0	0	1	186	186	0	0	0	0	0	1		1	1		0	0	11	0
0	negative	0	0	0	0	0	0	0	0	0	0	0	0	106	0	20	0	136	0	36.4	0	7.45	0	13	0	135	0	96	0	34.4	0	0	1	76.2	76.2	2	0	2	0	2		1		1		0	0		0
1	negative	0	0	0	0	0	1	0	0	0	0	0	0	84	0	24	0	160	0	38.3	0	7.45	0	24	0	131	0	92	0	37.1	0	1	0	77.1	77.1	2	0	2	0	0		1		1		0	0	25	0
1	negative	0	0	0	0	0	1	0	0	0	0	0	0	94	0	22	0	80	1	36	0	7.45	0	49	1	134	0	86	0	25.8	10	1	0	137.3	147.3	1	0	1	1	1		1	1	1		0	0	15	2
0	negative	0	1	0	0	1	0	1	1	0	0	1	0	74	0	16	0	70	1	35.4	0	7.45	0	44	1	128	1	117	0	23.1	10	1	0	191	201	2	0	2	1	1		1	1	1		0	1	1	1
0	RSV	1	1	0	0	1	0	0	0	0	0	0	0	60	0	20	0	150	0	36.7	0	7.45	0	14	0	135	0	151	0	32	0	1	1	115	115	1	0	1	0	0	2	1		1		0	0	8	0
0	Influenza A RSV	1	0	0	1	0	0	1	0	0	1	0	0	74	0	20	0	125	0	38.5	0	7.45	0	23	0	133	0	182	0	18.8	10	1	0	77	87	1	0	1	1	1		1	1	1		0	0		0
1	Boca	1	0	0	0	0	1	1	0	0	0	0	0	78	0	24	0	120	0	38.6	0	7.45	0	56	1	124	1	314	1	27.1	10	1	1	162.7	172.7	1	0	1	1	2	1	1	1	1		0	0	9	0
1	negative	0	0	0	0	0	0	0	0	0	0	0	1	76	0	24	0	102	0	37.1	0	7.45	0	29	0	131	0	164	0	33.1	0	1	1	96	96	1	0	1	1	1	2	1	1	1		0	0	13	1
1	negative	0	0	0	0	0	0	0	0	0	1	0	0	100	0	20	0	110	0	36.5	0	7.45	0	16	0	133	0	129	0	39.9	0	1	0	88.9	88.9	2	0	2	1	2		1		1		0	0		0
1	Influenza A	1	0	0	0	1	0	0	0	0	0	0	0	110	0	20	0	100	0	38.7	0	7.45	0	12	0	133	0	125	0	33.5	0	1	0	96.5	96.5	2	0	2	1	1		1	1	1		0	0	8	0
1	negative	0	0	0	0	0	0	0	1	0	0	0	0	72	0	20	0	120	0	36.6	0	7.45	0	12	0	135	0	130	0	34.9	0	0	0	77.11	77.11	1	0	1	0	0		1		1		0	0		1
1	negative	0	0	0	0	0	0	0	0	1	0	0	0	125	1	20	0	150	0	36.5	0	7.45	0	15	0	135	0	103	0	48.9	0	0	0	79.3	79.3	1	0	1	1	0		1		1		0	0	7	1
1	negative	0	1	0	0	1	0	0	0	0	0	1	1	130	1	24	0	90	0	38.6	0	7.45	0	15	0	133	0	183	0	41.2	0	1	1	139.9	139.9	2	0	2	1	1	1	1	1	1		1	0	15	2
0	negative	0	0	0	0	1	0	1	1	0	1	0	0	101	0	20	0	147	0	37.4	0	7.45	0	12	0	127	1	282	1	34.8	0	1	0	116.1	116.1	2	0	2	1	1		1	1	1		0	0	3	0
0	rhinovirus	1	0	1	0	0	0	0	0	0	0	0	0	104	0	22	0	139	0	36.4	0	7.45	0	19	0	140	0	178	0	25.7	10	1	0	91.1	101.1	2	0	2	1	2		1		1		1	0	14	1
0	negative	0	0	0	0	0	0	1	0	0	0	0	0	63	0	22	0	100	0	37.5	0	7.45	0	14	0	139	0	115	0	26.3	10	1	1	88.1	98.1	1	0	1	1	1	2	1	1	1		0	0	7	0
1	negative	0	0	0	0	0	0	0	0	0	0	0	0	97	0	28	0	115	0	36.9	0	7.45	0	15	0	130	0	103	0	34.6	0	1	0	81	81	1	0	1	1	1		1	1	1		0	0	25	0
1	negative	0	0	0	0	1	0	1	0	1	0	0	0	114	0	24	0	100	0	38.1	0	7.45	0	11	0	135	0	192	0	40.6	0	1	0	100	100	1	0	1	1	2		1		1		1	0	8	2
1	negative	0	0	0	0	0	0	1	0	0	0	0	0	94	0	20	0	100	0	37.2	0	7.45	0	18	0	137	0	118	0	35.6	0	1	0	90.4	90.4	1	0	1	1	1		1	1	1		0	0	8	0
1	rhinovirus	1	0	1	0	0	0	0	0	0	0	0	0	58	0	20	0	126	0	35.4	0	7.45	0	18	0	134	0	100	0	27.8	10	1	1	120	130	0	0	0	1	1	2		1	1		0	0	9	0
1	negative	0	0	0	0	0	1	1	0	0	0	0	0	110	0	20	0	150	0	36.8	0	7.45	0	53	1	136	0	244	0	29.7	10	0	1	102	112	1	0	1	1	1	2	1	1	1		1	0	8	0
0	negative	0	0	0	0	0	0	1	0	0	0	0	0	92	0	20	0	120	0	37.8	0	7.45	0	11	0	137	0	190	0	37.6	0	1	0	61.2	61.2	0	0	0	1	1			1	1		0	0	5	0
1	negative	0	0	1	1	0	0	0	0	1	1	0	0	96	0	20	0	144	0	36.4	0	7.45	0	15	0	137	0	109	0	29.8	10	1	1	130	140	0	0	0	1	1	1		1	1		0	1	11	0
1	Influenza B	1	0	1	0	0	0	0	0	0	0	0	0	72	0	18	0	130	0	37	0	7.45	0	24	0	139	0	150	0	37.3	0	1	0	115.11	115.11	1	0	1	1	1		1	1	1		0	0	12	0
1	negative	0	0	0	0	0	0	0	1	0	0	0	0	95	0	20	0	138	0	36.6	0	7.45	0	13	0	134	0	120	0	36.5	0	1	1	117	117	2	0	2	1	1	2	1	1	1		0	0	20	2
0	negative	0	0	0	0	0	0	0	0	0	0	0	0	77	0	20	0	110	0	37.6	0	7.45	0	6	0	133	0	118	0	28.3	10	1	0	58.3	68.3	2	0	2	1	1		1	1	1		1	0	21	1
1	negative	0	0	0	0	0	0	0	0	0	0	0	1	101	0	20	0	111	0	36	0	7.451	0	36	1	140	0	102	0	37.2	0	1	1	123	123	1	0	1	1	1	2	1	1	1		0	0	16	1
0	negative	0	0	0	1	0	0	1	0	0	0	0	0	82	0	17	0	122	0	36.2	0	7.451	0	27	0	124	1	187	0	29.3	10	1	0	115	125	0	0	0	1	1			1	1		0	0	19	0
0	negative	0	0	0	0	0	0	0	1	0	0	0	0	122	0	28	0	123	0	38.1	0	7.451	0	10	0	129	1	108	0	30.3	0	1	0	109.1	109.1	2	0	2	1	0		1		1		0	0	8	0
0	negative	0	0	1	0	0	0	0	0	0	0	0	0	74	0	20	0	110	0	36.2	0	7.451	0	23	0	130	0	172	0	27	10	1	1	94.9	104.9	0	1	1	0	0	2	1		1		0	0	5	1
0	negative	0	1	0	0	1	0	1	0	0	0	1	0	98	0	24	0	150	0	37.7	0	7.452	0	13	0	148	0	157	0	28.6	10	1	1	123	133	0	0	0	0	0	1		1	1		0	0	12	0
1	negative	0	0	0	0	1	0	0	0	0	0	1	0	80	0	17	0	142	0	37.2	0	7.452	0	33	1	136	0	186	0	45.1	0	1	0	120.4	120.4	2	0	2	1	2		1		1		1	0	24	0
1	negative	0	0	1	0	0	1	0	0	0	0	0	0	98	0	20	0	110	0	36.5	0	7.452	0	18	0	136	0	144.8	0	33.9	0	1	0	124.4	124.4	0	0	0	3	1			1	1		1	1	54	1
1	negative	0	0	0	0	0	0	0	0	0	0	0	0	65	0	20	0	157	0	36	0	7.452	0	49	1	134	0	205	0	46.8	0	1	1	115.1	115.1	1	0	1	1	1		1	1	1		1	0	17	0
1	negative	0	0	0	0	0	0	1	0	0	0	0	0	64	0	20	0	120	0	36.8	0	7.454	0	37	1	137	0	230	0	24.6	10	1	1	113	123	2	0	2	1	1	2	1	1	1		0	0	31	1
1	negative	0	0	0	0	0	0	0	0	0	0	0	0	100	0	20	0	130	0	36.5	0	7.454	0	9	0	137	0	101	0	47.1	0	1	1	70	70	0	0	0	1	1	1		1	1		0	0	8	0
1	negative	0	0	0	0	0	0	0	0	0	0	0	0	78	0	22	0	170	0	36.8	0	7.455	0	37	1	135	0	80	0	32.7	0	1	1	127.8	127.8	0	0	0	1	1	1		1	1		1	0	6	2
0	negative	0	0	0	0	0	0	0	0	0	0	0	0	91	0	24	0	155	0	36	0	7.455	0	16	0	127	1	88	0	33.7	0	1	0	105	105	1	0	1	1	1		1	1	1		0	0	9	1
0	negative	0	0	0	0	0	0	1	0	0	0	0	0	93	0	20	0	160	0	37.1	0	7.455	0	23	0	130	0	120	0	31.6	0	1	0	79.4	79.4	0	0	0	1	1			1	1		0	0	15	0
1	negative	0	0	0	0	1	0	1	0	0	0	0	0	73	0	20	0	133	0	35.7	0	7.456	0	21	0	134	0	207	0	33.1	0	1	0	93	93	2	0	2	1	1		1	1	1		0	0		0
1	negative	0	0	0	0	0	0	0	1	0	0	1	1	98	0	20	0	120	0	37.5	0	7.456	0	46	1	145	0	130	0	30	0	1	0	152.11	152.11	1	0	1	1	2		1		1		0	1	10	1
0	coronavirus	1	0	1	0	0	0	1	0	0	0	1	1	120	0	22	0	110	0	37.1	0	7.456	0	16	0	131	0	416	1	30.4	0	1	0	117	117	0	2	2	1	0		1		1		0	1	8	1
0	negative	0	0	0	1	1	0	1	0	0	0	0	0	94	0	34	1	164	0	36.6	0	7.457	0	27	0	137	0	144.8	0	27	10	0	1	117.11	127.11	0	0	0	1	1	2		1	1		0	0	14	0
1	negative	0	0	0	0	0	0	0	0	0	0	0	0	74	0	18	0	110	0	36.5	0	7.457	0	13	0	138	0	147	0	32.5	0	1	0	89.9	89.9	2	0	2	1	1		1	1	1		0	0	9	0
1	negative	0	0	0	1	0	0	0	0	0	1	0	1	99	0	28	0	125	0	37.5	0	7.458	0	29	0	136	0	144.8	0	31.7	0	1	1	117.7	117.7	0	0	0	3	0	1		1	1		0	0	12	0
1	negative	0	0	0	0	0	0	1	0	0	0	0	0	78	0	22	0	150	0	37.6	0	7.46	0	21	0	130	0	216	0	28.4	10	0	1	67	77	1	0	1	1	1	1	1	1	1		0	0	8	0
0	parainfluenza 3	1	0	0	0	0	0	1	0	0	0	0	0	110	0	22	0	120	0	38.5	0	7.46	0	19	0	134	0	169	0	42	0	0	0	42	42	0	0	0	1	1			1	1		0	0	5	0
1	negative	0	0	0	0	0	0	0	0	0	0	0	0	90	0	20	0	85	1	37	0	7.46	0	37	1	128	1	208	0	36.7	0	1	1	136	136	2	0	2	1	1	2	1	1	1		1	1	1	1
1	negative	0	0	1	0	0	0	0	0	0	0	0	0	140	1	32	1	98	0	37.9	0	7.46	0	19	0	136	0	101	0	34.6	0	1	1	161	161	2	0	2	1	1	1	1	1	1		0	0	13	1
0	Influenza A	1	0	0	0	0	0	0	0	0	0	0	1	63	0	25	0	100	0	37.1	0	7.46	0	7	0	133	0	268	1	35.6	0	1	0	47	47	2	0	2	1	1		1	1	1		0	0	21	0
1	negative	0	0	0	0	0	0	0	0	0	0	0	1	82	0	18	0	110	0	36.6	0	7.46	0	21	0	139	0	104	0	39.2	0	1	0	60	60	0	0	0	1	1			1	1		0	0	19	0
1	negative	0	0	0	0	0	0	0	0	0	0	0	0	75	0	20	0	90	0	36.8	0	7.46	0	12	0	136	0	151	0	35	0	0	0	58	58	1	0	1	1	2		1		1		0	0	6	0
0	negative	0	0	0	0	1	0	1	0	0	0	0	0	136	1	24	0	156	0	37.6	0	7.46	0	16	0	139	0	376	1	29.3	10	0	0	101	111	1	0	1	1	1		1	1	1		1	0	2	0
1	negative	0	0	0	0	0	0	0	0	0	0	0	1	95	0	21	0	134	0	37.5	0	7.46	0	15	0	138	0	118	0	32	0	1	1	98	98	0	1	1	1	1	2	1	1	1		0	0	27	1
1	negative	0	1	0	0	1	0	0	0	0	0	0	0	92	0	20	0	140	0	37.6	0	7.46	0	7	0	135	0	182	0	34	0	0	0	90	90	2	0	2	3	0		1		1		1	0	16	0
1	negative	0	0	0	0	0	0	0	0	0	0	1	1	112	0	24	0	110	0	36.5	0	7.46	0	13	0	139	0	104	0	41.1	0	1	1	98	98	0	0	0	0	2	1		1	1		0	0	7	0
0	metapneumovirus	1	0	0	0	0	0	0	0	0	0	0	0	90	0	20	0	123	0	38	0	7.46	0	11	0	135	0	95	0	42.5	0	0	0	42.11	42.11	1	0	1	1	1		1	1	1		0	0	4	0
0	negative	0	0	0	0	0	0	0	1	0	0	0	1	84	0	20	0	108	0	37.4	0	7.46	0	20	0	135	0	164	0	34.2	0	1	0	102	102	2	0	2	1	2		1		1		1	0	34	0
0	negative	0	0	0	0	0	0	0	0	0	0	0	0	78	0	18	0	116	0	36.8	0	7.46	0	16	0	135	0	94	0	37.3	0	0	0	16.9	16.9	2	0	2	1	1		1	1	1		0	0	1	0
1	negative	0	0	0	0	0	0	0	0	0	0	0	1	104	0	23	0	110	0	37.2	0	7.46	0	32	1	140	0	134	0	38.2	0	1	0	81.7	81.7	2	0	2	1	1		1	1	1		0	0	94	0
1	negative	0	1	0	0	1	0	1	1	0	0	1	0	94	0	22	0	114	0	36.6	0	7.46	0	31	1	139	0	208	0	39	0	1	1	176.1	176.1	1	0	1	1	1	2	1	1	1		0	0	2	1
1	negative	0	0	0	0	1	0	0	0	0	0	0	0	72	0	20	0	94	0	36.5	0	7.46	0	36	1	147	0	132	0	35.3	0	0	0	113	113	2	0	2	1	2		1		1		0	0	7	2
0	negative	0	0	0	0	0	0	0	0	0	0	0	0	74	0	20	0	140	0	37	0	7.46	0	16	0	139	0	135	0	31.3	0	0	0	58	58	2	0	2	1	1		1	1	1		0	0		0
0	negative	0	0	0	0	0	1	1	0	0	0	0	0	92	0	20	0	110	0	38.3	0	7.46	0	32	1	137	0	210	0	33.4	0	1	0	115	115	1	0	1	1	2		1		1		0	0	10	0
1	negative	0	1	0	0	0	0	1	0	0	0	0	0	116	0	28	0	116	0	37.3	0	7.46	0	13	0	137	0	171	0	30.2	0	1	1	104.6	104.6	2	0	2	1	2	1	1	1	1		0	0		0
0	rhinovirus	1	1	1	1	0	0	1	0	1	0	0	0	97	0	20	0	124	0	37	0	7.46	0	12	0	130	0	201	0	24.3	10	1	1	134.9	144.9	1	0	1	1	2	2	1		1		0	0	14	2
1	negative	0	0	0	1	0	0	1	0	0	0	0	0	78	0	20	0	105	0	36.6	0	7.46	0	16	0	137	0	194	0	38.2	0	1	0	97.8	97.8	2	0	2	1	2		1		1		0	0	8	0
0	RSV	1	0	0	0	0	0	0	0	0	0	0	0	128	1	20	0	180	0	37.1	0	7.46	0	12	0	141	0	160	0	36.1	0	1	0	55	55	0	2	2	1	0		1		1		1	0	7	0
0	negative	0	1	0	0	1	0	1	0	0	1	0	0	89	0	24	0	158	0	37.1	0	7.46	0	19	0	125	1	93	0	28.5	10	1	1	141	151	1	0	1	1	0	2	1		1		0	0	36	1
1	negative	0	0	0	0	0	0	0	0	0	0	0	0	91	0	20	0	130	0	36.9	0	7.46	0	9	0	135	0	81	0	39	0	0	0	20	20	0	1	1	0	0		1		1		0	0	4	0
0	negative	0	0	0	0	0	0	0	0	0	0	0	0	124	0	24	0	145	0	38.2	0	7.46	0	8	0	132	0	147	0	34.2	0	0	1	52	52	0	0	0	0	0	1		1	1		0	0	11	0
1	negative	0	0	1	0	0	0	0	0	0	1	0	0	97	0	20	0	123	0	36.9	0	7.46	0	25	0	134	0	119	0	30.9	0	1	1	135.5	135.5	1	0	1	0	0	2	1		1		0	0	4	1
1	parainfluenza	1	1	0	0	1	1	1	0	0	0	0	0	74	0	20	0	220	0	38.9	0	7.46	0	37	1	134	0	116	0	26.5	10	1	1	147	157	1	0	1	1	1	1	1	1	1		0	0		1
0	negative	0	0	0	0	0	0	0	0	0	1	1	1	120	0	20	0	135	0	38.5	0	7.46	0	12	0	127	1	162	0	34.4	0	1	0	125	125	2	0	2	1	2		1		1		0	0	3	1
1	negative	0	0	0	0	1	0	0	0	0	0	0	0	82	0	22	0	140	0	36.8	0	7.46	0	22	0	140	0	205	0	39.1	0	1	1	108.4	108.4	2	0	2	1	1	1	1	1	1		0	0	6	0
0	RSV	1	0	0	0	0	0	1	0	0	0	1	0	89	0	23	0	130	0	36.8	0	7.46	0	15	0	137	0	155	0	34.9	0	1	0	89.9	89.9	2	0	2	1	1		1	1	1		0	0	19	0
0	negative	0	0	1	0	1	0	1	0	0	0	0	0	114	0	20	0	120	0	37.3	0	7.46	0	19	0	135	0	118	0	32.1	0	1	0	113.1	113.1	0	0	0	1	1			1	1		0	0	35	1
0	negative	0	0	0	0	0	0	0	0	0	1	0	0	82	0	20	0	125	0	38.1	0	7.46	0	29	0	133	0	144	0	37.4	0	1	0	80	80	1	2	2	1	2		1		1		0	0	8	1
0	negative	0	0	0	0	0	0	1	0	0	0	0	0	97	0	20	0	158	0	36.7	0	7.46	0	13	0	138	0	158	0	35.9	0	1	1	80	80	1	0	1	1	2	1	1	1	1		0	0	3	0
1	negative	0	1	0	0	0	0	1	0	0	0	0	0	90	0	22	0	140	0	37.2	0	7.46	0	22	0	148	0	124	0	33.9	0	1	1	118	118	1	0	1	1	1	1	1	1	1		0	0	12	0
1	negative	0	0	0	0	0	0	0	0	0	1	0	1	76	0	20	0	160	0	36.6	0	7.46	0	12	0	108	1	125	0	21.9	10	1	0	97	107	1	2	2	1	1		1	1	1		0	0	7	1
1	negative	0	0	0	0	1	0	1	0	0	0	0	0	58	0	23	0	127	0	38.4	0	7.46	0	35	1	132	0	299	1	31.7	0	1	1	138	138	0	0	0	1	1	2		1	1		0	0	4	1
0	negative	0	0	0	0	0	0	0	0	0	0	1	1	129	1	32	1	100	0	37.4	0	7.46	0	16	0	140	0	89	0	31.8	0	1	1	91	91	1	0	1	1	1	1	1	1	1		0	0	16	0
1	parainfluenza	1	0	0	0	0	0	1	0	0	0	0	0	129	1	24	0	147	0	39	0	7.46	0	17	0	133	0	170	0	38.6	0	0	0	79.7	79.7	2	0	2	1	1		1	1	1		0	0	5	0
0	negative	0	0	1	0	0	0	1	0	0	0	0	0	109	0	20	0	135	0	35.5	0	7.46	0	21	0	133	0	377	1	30.2	0	1	0	116	116	0	0	0	1	1			1	1		0	0	5	0
1	negative	0	0	0	0	0	0	0	0	0	0	0	0	140	1	20	0	140	0	37.6	0	7.46	0	12	0	136	0	128	0	45.1	0	1	1	69.9	69.9	0	0	0	0	2	1		1	1		0	0	10	0
1	negative	0	0	0	0	0	0	0	0	0	0	0	1	96	0	22	0	129	0	37.3	0	7.46	0	14	0	133	0	236	0	37.4	0	1	0	94	94	0	0	0	1	1			1	1		0	0	11	1
1	negative	0	0	1	0	0	0	0	1	0	0	1	1	123	0	16	0	70	1	37.7	0	7.46	0	12	0	143	0	88	0	31.2	0	1	0	186.4	186.4	2	0	2	1	1		1	1	1		1	0	1	1
1	Influenza B	1	0	0	0	0	0	1	0	0	1	0	0	110	0	20	0	128	0	37.9	0	7.46	0	11	0	134	0	245	0	39.8	0	0	0	67.3	67.3	0	0	0	1	1			1	1		0	0	9	0
1	RSV	1	0	0	1	0	0	0	0	0	0	0	0	80	0	22	0	130	0	36.7	0	7.46	0	17	0	139	0	110	0	41.3	0	1	1	96	96	2	0	2	1	2	2	1		1		0	0	21	1
1	negative	0	0	1	0	0	0	0	1	0	0	1	1	62	0	24	0	180	0	35	0	7.46	0	107	1	142	0	162	0	28.6	10	1	1	170.1	180.1	2	0	2	1	1	1	1	1	1		1	0	8	1
1	negative	0	0	0	0	0	1	1	0	0	0	0	0	94	0	20	0	172	0	36.9	0	7.46	0	19	0	130	0	111	0	22.5	10	1	0	84	94	2	0	2	1	1		1	1	1		0	0		1
0	negative	0	0	0	0	0	0	0	0	0	0	0	0	92	0	20	0	100	0	36	0	7.46	0	24	0	125	1	187	0	34.9	0	0	0	89.3	89.3	2	0	2	1	2		1		1		0	0		1
0	negative	0	0	0	0	0	0	0	0	0	0	0	0	84	0	18	0	130	0	36.7	0	7.46	0	17	0	133	0	155	0	29.9	10	1	1	85.11	95.11	2	0	2	1	0	1	1	1	1		0	0	6	0
1	negative	0	0	0	0	0	0	0	0	0	0	0	0	80	0	20	0	100	0	37.4	0	7.46	0	16	0	134	0	152	0	35.2	0	1	0	71	71	0	0	0	1	1			1	1		0	0	6	0
1	negative	0	0	0	0	0	0	0	1	1	0	0	0	150	1	30	1	110	0	37.6	0	7.46	0	27	0	138	0	150	0	32.9	0	1	0	141	141	2	0	2	1	0		1		1		1	0	31	2
1	negative	0	0	0	0	0	0	0	1	0	0	0	0	95	0	22	0	124	0	36.5	0	7.46	0	9	0	138	0	119	0	35.5	0	1	0	91	91	2	0	2	1	1		1	1	1		0	0	4	0
0	negative	0	0	1	0	1	0	0	0	0	0	0	0	81	0	20	0	123	0	37.5	0	7.46	0	16	0	129	1	127	0	25	10	1	1	145	155	0	0	0	0	2	1		1	1		0	0	24	2
0	negative	0	0	0	0	0	0	1	0	0	0	0	1	136	1	18	0	100	0	39.6	0	7.46	0	26	0	114	1	297	1	29.6	10	1	0	109	119	2	0	2	1	1		1	1	1		0	1	10	1
0	coronavirus	1	0	0	0	0	0	1	0	1	1	0	0	84	0	20	0	120	0	36.8	0	7.461	0	11	0	147	0	144.8	0	28.1	10	1	0	73.6	83.6	1	0	1	1	1		1	1	1		0	0	8	0
1	negative	0	0	0	0	0	0	0	0	0	0	1	1	146	1	20	0	140	0	37.1	0	7.461	0	7	0	138	0	132	0	34	0	1	0	71.11	71.11	0	2	2	1	1		1	1	1		0	0	14	0
1	RSV	1	0	1	0	0	0	0	0	0	0	0	0	112	0	24	0	110	0	37.4	0	7.462	0	26	0	135	0	102	0	27.4	10	1	1	124.6	134.6	0	1	1	1	2	2	1		1		0	1	39	0
1	RSV	1	0	0	1	0	0	0	0	0	0	1	0	96	0	24	0	110	0	37.4	0	7.462	0	9	0	142	0	136	0	34.6	0	1	1	92.2	92.2	0	0	0	1	1	2		1	1		1	0	208	0
0	negative	0	0	0	1	0	0	0	0	0	0	0	0	100	0	22	0	120	0	38.7	0	7.463	0	19	0	133	0	177	0	36.3	0	0	1	87.1	87.1	2	0	2	1	1	1	1	1	1		0	0	9	1
1	negative	0	1	0	0	1	0	0	0	0	0	0	0	140	1	22	0	100	0	37	0	7.463	0	38	1	129	1	141	0	29.3	10	0	0	146.11	156.11	0	0	0	1	1			1	1		0	0	12	0
1	negative	0	0	0	0	1	0	0	0	0	0	0	0	92	0	22	0	140	0	36.7	0	7.463	0	27	0	140	0	111	0	39.7	0	1	0	90.4	90.4	2	0	2	0	2		1		1		0	0	15	0
1	negative	0	0	0	0	1	0	0	0	0	0	0	0	74	0	20	0	130	0	38	0	7.463	0	13	0	136	0	92	0	33.6	0	1	0	96.8	96.8	0	2	2	1	2		1		1		1	0	16	1
0	negative	0	0	0	0	0	0	0	0	0	0	1	1	98	0	20	0	140	0	37.5	0	7.463	0	9	0	140	0	64	0	34.4	0	1	0	60	60	0	0	0	1	1			1	1		0	1	18	0
0	negative	0	0	0	0	0	0	0	0	0	0	0	0	106	0	26	0	125	0	38.9	0	7.464	0	11	0	137	0	111	0	41.6	0	1	0	57	57	0	0	0	1	1			1	1		0	0	1	0
0	negative	0	0	0	0	0	0	0	0	0	0	0	0	116	0	24	0	130	0	36.8	0	7.464	0	10	0	139	0	107	0	38.9	0	0	0	30	30	1	0	1	1	1		1	1	1		0	0	3	0
0	negative	0	0	0	0	0	1	1	0	0	0	0	0	173	1	20	0	200	0	36.2	0	7.464	0	39	1	134	0	402	1	27.5	10	0	1	127.9	137.9	0	0	0	3	0	1		1	1		1	0	22	1
1	negative	0	0	1	0	0	0	0	0	0	0	0	0	60	0	18	0	130	0	37	0	7.464	0	17	0	127	1	100	0	44	0	1	0	139.9	139.9	1	0	1	1	1		1	1	1		0	0	19	1
0	RSV	1	1	0	0	1	0	0	0	0	0	0	0	76	0	24	0	130	0	36.5	0	7.465	0	9	0	128	1	101	0	30	0	1	0	122.1	122.1	0	0	0	1	1			1	1		1	0	38	0
1	negative	0	0	1	0	0	0	0	0	0	0	0	1	80	0	20	0	110	0	36.6	0	7.466	0	50	1	134	0	144.8	0	22.5	10	1	0	128	138	2	0	2	1	1		1	1	1		1	0	5	1
0	negative	0	0	0	0	0	0	1	0	0	0	1	0	68	0	20	0	130	0	36.4	0	7.466	0	30	0	134	0	125	0	20	10	1	0	97	107	2	0	2	1	0		1		1		0	0	8	1
1	Influenza A	1	0	1	0	0	0	0	0	0	0	0	0	96	0	20	0	100	0	37.2	0	7.466	0	32	1	132	0	89	0	26.1	10	1	1	142.3	152.3	1	0	1	1	1	2	1	1	1		1	1	77	0
0	negative	0	0	0	1	0	0	1	0	0	0	0	0	62	0	20	0	110	0	37.7	0	7.467	0	12	0	137	0	172	0	33.3	0	1	1	79.1	79.1	0	0	0	3	0	1		1	1		0	0	8	0
1	negative	0	0	0	0	0	0	1	0	0	0	1	1	76	0	20	0	100	0	36	0	7.467	0	33	1	140	0	107	0	30.2	0	0	0	114.5	114.5	0	0	0	1	1			1	1		0	0	13	1
1	negative	0	0	0	0	0	0	0	0	0	0	1	1	164	1	28	0	100	0	38.5	0	7.467	0	54	1	138	0	258	1	38.7	0	1	0	146.5	146.5	0	0	0	3	1			1	1		1	0	36	0
1	negative	0	0	0	0	1	0	0	0	0	0	0	0	60	0	20	0	191	0	35.2	0	7.468	0	26	0	130	0	184	0	38.5	0	1	0	94	94	2	0	2	1	1		1	1	1		1	1	15	0
1	negative	0	0	1	0	0	0	0	0	0	0	0	0	91	0	20	0	90	0	37.5	0	7.468	0	15	0	132	0	107	0	35.7	0	0	0	95	95	1	0	1	1	1		1	1	1		0	0	11	0
1	negative	0	0	0	1	1	1	0	0	0	0	0	0	82	0	20	0	130	0	36.8	0	7.468	0	61	1	135	0	201	0	35.1	0	1	0	125	125	2	0	2	1	1		1	1	1		0	0	26	2
0	negative	0	0	0	0	0	0	0	0	0	0	0	0	120	0	24	0	122	0	37.3	0	7.469	0	13	0	137	0	113	0	34.1	0	1	0	55	55	2	2	2	2	1		1	1	1		1	0	3	0
1	negative	0	0	0	0	0	0	0	0	0	0	0	0	66	0	20	0	100	0	36.8	0	7.47	0	10	0	134	0	96	0	35.9	0	0	0	54	54	1	0	1	0	2		1		1		1	0	5	0
1	negative	0	0	0	0	1	0	0	0	0	0	0	0	82	0	20	0	128	0	36.3	0	7.47	0	13	0	139	0	119	0	35.3	0	0	0	75	75	0	0	0	1	1			1	1		0	0	1	0
1	negative	0	0	0	0	0	0	0	0	0	0	0	0	113	0	20	0	128	0	38.8	0	7.47	0	11	0	135	0	116	0	44.4	0	1	1	47	47	2	0	2	1	1	2	1	1	1		0	0	7	0
1	negative	0	0	0	0	0	0	0	0	0	0	0	0	88	0	20	0	144	0	36	0	7.47	0	18	0	135	0	163	0	50.4	0	0	1	65	65	2	0	2	1	1	2	1	1	1		0	0	5	0
1	negative	0	0	1	0	0	0	0	0	0	0	0	0	66	0	20	0	90	0	36.4	0	7.47	0	35	1	131	0	107	0	32.1	0	0	0	103	103	1	0	1	0	2		1		1		1	0	23	0
1	negative	0	0	1	0	0	0	1	0	0	0	0	1	86	0	20	0	65	1	36.5	0	7.47	0	42	1	127	1	149	0	30.2	0	0	0	172	172	1	0	1	1	1		1	1	1		0	0	39	0
1	negative	0	0	0	0	0	0	1	0	0	0	0	0	80	0	20	0	100	0	37	0	7.47	0	19	0	126	1	387	1	35.7	0	0	0	88.9	88.9	0	0	0	1	1			1	1		1	0	23	0
1	negative	0	0	0	0	0	0	0	0	0	0	0	1	93	0	20	0	87	1	36.4	0	7.47	0	20	0	120	1	100	0	27.3	10	0	1	99.2	109.2	2	0	2	0	2	1	1	1	1		0	0	9	1
1	negative	0	0	0	0	1	0	0	0	0	0	0	0	119	0	20	0	84	1	38.7	0	7.47	0	17	0	130	0	224	0	28.3	10	0	0	100.1	110.1	1	0	1	1	1		1	1	1		1	1	12	0
0	negative	0	0	0	0	0	0	0	0	0	0	0	0	90	0	18	0	140	0	38.1	0	7.47	0	15	0	135	0	107	0	39	0	0	0	31.2	31.2	0	0	0	1	1			1	1		0	0	9	0
0	negative	0	0	0	0	0	0	0	0	0	0	1	1	94	0	21	0	140	0	37.1	0	7.47	0	12	0	142	0	84	0	36.7	0	1	0	64.8	64.8	2	0	2	0	2		1		1		0	0	12	0
1	negative	0	0	0	0	0	0	0	0	0	0	0	0	102	0	30	1	156	0	38.9	0	7.47	0	7	0	137	0	107	0	37.1	0	0	1	76.9	76.9	1	0	1	2	2	1	1	1	1		0	0	8	0
1	negative	0	0	0	0	1	0	0	0	1	0	0	1	95	0	20	0	121	0	37.3	0	7.47	0	12	0	143	0	96	0	36.6	0	1	1	111.2	111.2	1	0	1	1	2	2	1		1		0	0	8	1
0	rhinovirus	1	0	0	0	0	0	0	0	1	0	0	0	90	0	20	0	170	0	36.7	0	7.47	0	14	0	126	1	148	0	38.8	0	1	1	94.6	94.6	0	0	0	1	1	2		1	1		1	0		0
1	negative	0	0	1	0	0	0	0	0	0	0	0	0	103	0	22	0	128	0	36.4	0	7.47	0	6	0	129	1	124	0	38.1	0	1	0	123	123	1	0	1	0	0		1		1		0	0	25	1
1	negative	0	0	0	0	0	0	0	0	0	0	0	0	73	0	28	0	121	0	38.4	0	7.47	0	60	1	132	0	115	0	31.2	0	0	0	75	75	1	0	1	0	0		1		1		0	0		0
0	negative	0	0	0	0	1	0	0	0	0	0	0	0	92	0	20	0	116	0	37.5	0	7.47	0	9	0	135	0	94	0	32.3	0	1	0	76	76	2	0	2	1	0		1		1		0	0	5	0
0	negative	0	0	0	0	0	0	1	0	0	1	0	0	108	0	30	1	160	0	36.8	0	7.47	0	18	0	127	1	455	1	41.7	0	1	0	123	123	0	0	0	1	1			1	1		0	0	7	0
1	negative	0	0	0	0	0	0	0	0	0	1	0	0	117	0	23	0	147	0	36.5	0	7.47	0	21	0	136	0	117	0	36.4	0	1	0	81.2	81.2	2	0	2	1	2		1		1		0	0	7	1
1	negative	0	0	0	0	0	1	0	0	0	0	0	0	102	0	18	0	116	0	37.3	0	7.47	0	16	0	135	0	94	0	27.2	10	0	0	66	76	2	0	2	1	0		1		1		0	0	12	0
1	metapneumovirus	1	0	0	0	0	1	1	0	0	0	0	0	86	0	24	0	131	0	36.3	0	7.47	0	44	1	140	0	155	0	27.6	10	1	0	109	119	0	2	2	1	0		1		1		1	0	7	1
0	negative	0	0	0	0	0	1	0	0	0	0	0	0	120	0	20	0	150	0	36	0	7.47	0	26	0	133	0	152	0	28.1	10	0	1	87.1	97.1	0	0	0	1	1	1		1	1		0	0	6	0
0	negative	0	0	0	0	0	0	1	0	0	0	1	0	82	0	30	1	150	0	38.5	0	7.47	0	21	0	129	1	154	0	32.5	0	1	1	150.4	150.4	2	0	2	1	1	2	1	1	1		0	0	19	0
0	negative	0	0	1	0	0	0	1	0	0	0	0	0	88	0	20	0	160	0	36.3	0	7.47	0	18	0	135	0	133	0	38	0	1	1	98.4	98.4	1	1	1	1	1	1	1	1	1		0	0	38	1
1	negative	0	0	0	0	1	0	0	0	0	0	0	0	90	0	20	0	110	0	36.4	0	7.47	0	19	0	134	0	120	0	47.5	0	1	0	101	101	2	0	2	1	1		1	1	1		0	0	12	0
0	negative	0	0	0	0	0	0	0	0	0	0	0	0	90	0	20	0	113	0	37	0	7.47	0	9	0	136	0	105	0	31.9	0	1	1	91.7	91.7	0	0	0	1	1	1		1	1		0	0	14	0
1	negative	0	0	0	0	0	1	0	0	0	0	0	0	90	0	20	0	220	0	37.2	0	7.47	0	17	0	143	0	184	0	33.6	0	1	0	65	65	1	0	1	0	2		1		1		0	0	2	1
1	negative	0	0	0	0	0	0	0	0	0	0	0	0	90	0	20	0	112	0	38.4	0	7.47	0	24	0	136	0	142	0	29.3	10	1	0	84	94	0	0	0	1	1			1	1		0	0		0
0	negative	0	0	0	0	0	0	0	0	0	0	0	0	88	0	20	0	160	0	38.4	0	7.47	0	18	0	132	0	191	0	45.3	0	1	1	86.8	86.8	1	0	1	1	1	2	1	1	1		0	0	26	2
1	rhinovirus	1	0	0	0	0	0	0	0	0	0	0	0	110	0	24	0	130	0	38.9	0	7.47	0	11	0	122	1	56	0	33.4	0	1	1	102.6	102.6	2	0	2	1	1	2	1	1	1		0	0	17	0
1	negative	0	0	1	0	0	0	0	0	0	0	0	0	71	0	20	0	116	0	37.9	0	7.47	0	14	0	134	0	95	0	34.5	0	0	0	87.8	87.8	1	0	1	1	0		1		1		0	0	3	1
1	negative	0	0	1	0	0	0	0	0	0	0	0	0	80	0	18	0	90	0	36.6	0	7.47	0	32	1	132	0	163	0	30.5	0	0	1	129.1	129.1	0	0	0	1	1	1		1	1		0	0	10	0
0	negative	0	0	0	0	0	0	0	0	0	0	0	0	132	1	24	0	143	0	37.4	0	7.47	0	17	0	133	0	138	0	38.5	0	1	1	104.9	104.9	0	0	0	0	0	1		1	1		0	0		0
1	rhinovirus	1	1	0	1	0	0	0	0	0	0	0	0	148	1	20	0	107	0	36.7	0	7.47	0	11	0	135	0	114	0	32.5	0	0	1	118.9	118.9	2	0	2	1	1	2	1	1	1		0	0	20	0
0	negative	0	0	0	0	0	0	0	0	0	1	0	0	118	0	24	0	143	0	38.3	0	7.47	0	9	0	132	0	149	0	37.6	0	1	0	79	79	1	0	1	1	2		1		1		0	0	7	0
1	negative	0	0	0	0	0	0	0	0	0	0	0	0	81	0	20	0	155	0	36.7	0	7.47	0	45	1	134	0	121	0	31.8	0	1	0	110	110	1	1	1	1	1		1	1	1		0	0	7	0
1	negative	0	0	0	0	0	0	1	0	0	0	0	0	90	0	20	0	90	0	36.8	0	7.47	0	24	0	133	0	184	0	29.7	10	1	1	97.1	107.1	2	0	2	1	1	2	1	1	1		0	0	8	0
1	negative	0	0	0	0	0	0	0	0	1	0	0	0	113	0	20	0	104	0	37	0	7.47	0	11	0	132	0	109	0	33.8	0	1	0	80	80	2	0	2	1	2		1		1		1	0	20	0
1	rhinovirus	1	0	1	0	0	0	1	0	0	0	0	0	130	1	20	0	115	0	37.6	0	7.47	0	35	1	134	0	210	0	24.2	10	1	0	144	154	2	0	2	1	1		1	1	1		0	0	6	1
0	Influenza B	1	0	0	0	0	0	1	0	0	0	1	0	135	1	22	0	100	0	37.6	0	7.47	0	38	1	143	0	350	1	42.9	0	1	0	141.1	141.1	2	0	2	1	1		1	1	1		0	0	2	1
1	negative	0	1	0	0	0	0	0	0	0	0	0	0	76	0	20	0	150	0	36.5	0	7.47	0	15	0	135	0	92	0	30.3	0	1	1	107.1	107.1	2	0	2	1	2	2	1		1		1	0	6	2
1	negative	0	0	0	0	0	0	0	0	0	0	0	0	71	0	22	0	80	1	37.6	0	7.471	0	13	0	138	0	100	0	39.4	0	1	1	85	85	0	0	0	1	1	2		1	1		0	0	18	0
0	negative	0	0	0	1	0	0	1	0	0	0	0	1	108	0	27	0	113	0	38.1	0	7.472	0	17	0	133	0	164	0	25.6	10	1	1	89.1	99.1	2	0	2	1	1	2	1	1	1		0	0	30	0
0	negative	0	0	0	1	0	0	0	0	0	0	0	0	70	0	20	0	136	0	37.4	0	7.472	0	23	0	137	0	125	0	41.1	0	1	0	75	75	2	0	2	1	1		1	1	1		0	0	7	0
1	negative	0	0	0	0	0	0	0	0	0	0	0	0	128	1	20	0	100	0	38.1	0	7.473	0	17	0	134	0	107	0	22.4	10	1	0	100.4	110.4	1	0	1	1	1		1	1	1		1	0	18	0
0	negative	0	0	0	0	0	0	0	0	0	0	0	1	105	0	20	0	80	1	36.2	0	7.473	0	25	0	124	1	101	0	34.3	0	1	1	136.3	136.3	0	0	0	0	2	1		1	1		1	0	26	1
1	negative	0	0	0	1	1	1	0	0	0	0	0	0	72	0	16	0	140	0	38.8	0	7.474	0	37	1	131	0	83	0	33	0	1	1	135.3	135.3	0	0	0	3	0	1		1	1		1	0	9	1
1	parainfluenza	1	0	0	0	0	0	0	0	0	0	0	0	91	0	20	0	129	0	38.3	0	7.474	0	26	0	137	0	101	0	41.3	0	1	0	96	96	0	0	0	1	1			1	1		0	0		0
1	negative	0	0	0	0	0	0	0	0	0	0	1	1	73	0	26	0	154	0	38	0	7.474	0	26	0	129	1	123	0	27.8	10	1	1	137	147	2	0	2	1	0	2	1		1		0	1	187	1
0	negative	0	0	0	0	0	0	0	0	0	0	0	0	115	0	20	0	170	0	38.2	0	7.474	0	8	0	136	0	145	0	35.1	0	1	1	62	62	1	1	1	1	1	1	1	1	1		0	0	4	0
1	negative	0	0	0	0	0	0	0	0	0	0	1	0	160	1	20	0	179	0	37.5	0	7.474	0	26	0	129	1	225	0	37.3	0	1	0	134.6	134.6	2	0	2	1	1		1	1	1		1	0	43	1
1	metapneumovirus	1	0	0	0	1	0	1	0	0	0	1	1	87	0	22	0	161	0	38.9	0	7.474	0	36	1	141	0	353	1	27.8	10	1	0	138.1	148.1	1	0	1	0	0		1		1		0	0	310	2
1	negative	0	0	0	0	0	0	0	0	0	0	0	0	86	0	29	0	140	0	35.8	0	7.475	0	23	0	141	0	149	0	33.6	0	1	1	99	99	2	0	2	3	2	2	1		1		1	0	26	0
0	negative	0	0	0	0	0	1	1	0	0	0	0	0	78	0	20	0	100	0	37.3	0	7.475	0	14	0	118	1	269	1	35	0	1	1	106.1	106.1	1	0	1	1	1	2	1	1	1		0	1	15	0
1	negative	0	0	0	0	0	0	0	0	1	1	0	0	92	0	20	0	140	0	37	0	7.475	0	16	0	137	0	144.8	0	34.1	0	1	0	82.5	82.5	2	0	2	1	0		1		1		0	0	19	1
1	rhinovirus	1	1	0	0	1	0	0	0	0	0	0	0	91	0	20	0	156	0	38.1	0	7.475	0	11	0	135	0	129	0	40.5	0	1	0	109	109	1	0	1	1	1		1	1	1		0	0		2
1	negative	0	0	0	0	1	1	0	0	0	0	0	0	80	0	26	0	120	0	36.8	0	7.476	0	46	1	136	0	155	0	44.2	0	1	1	136	136	0	2	2	1	0	2	1		1		0	0	25	0
1	rhinovirus	1	0	1	0	0	0	0	1	0	0	0	0	66	0	20	0	120	0	36.7	0	7.476	0	11	0	128	1	70	0	32.9	0	1	1	137.2	137.2	0	0	0	0	0	1		1	1		1	0	22	1
1	negative	0	0	0	0	1	0	0	0	0	0	0	0	108	0	22	0	173	0	37.7	0	7.476	0	17	0	133	0	122	0	33.4	0	1	1	107	107	2	0	2	1	1	1	1	1	1		0	0	13	0
1	coronavirus	1	1	0	0	1	0	0	0	0	0	0	0	84	0	20	0	110	0	36.6	0	7.477	0	10	0	124	1	120	0	31.3	0	1	0	107	107	0	0	0	1	1			1	1		1	1	28	0
0	negative	0	0	0	0	0	0	0	1	0	0	0	1	65	0	24	0	83	1	38.8	0	7.478	0	12	0	131	0	167	0	32.8	0	1	1	108.6	108.6	0	0	0	3	0	1		1	1		0	0	18	0
0	rhinovirus	1	0	0	0	0	0	0	0	0	0	0	0	81	0	20	0	101	0	37.7	0	7.478	0	8	0	139	0	98	0	37.6	0	1	0	34	34	2	0	2	1	1		1	1	1		0	0	3	0
0	negative	0	0	0	0	0	0	1	0	0	0	0	0	111	0	20	0	150	0	37.4	0	7.478	0	12	0	136	0	108	0	32.6	0	1	0	70.9	70.9	0	0	0	3	1			1	1		0	0	106	2
1	negative	0	0	0	0	1	0	0	0	0	0	0	0	60	0	20	0	120	0	38	0	7.479	0	13	0	132	0	129	0	25.7	10	1	1	101.11	111.11	2	0	2	1	2	2	1		1		0	0	19	0
1	negative	0	0	0	0	0	0	0	0	0	0	0	0	89	0	20	0	180	0	38.4	0	7.48	0	18	0	136	0	185	0	39.1	0	0	1	93.9	93.9	1	0	1	1	1	1	1	1	1		0	0	10	1
1	negative	0	0	0	0	0	0	0	0	0	0	0	0	107	0	22	0	124	0	36.6	0	7.48	0	17	0	125	1	106	0	32.9	0	1	0	100	100	2	0	2	1	1		1	1	1		0	0	18	0
1	negative	0	0	0	0	0	0	0	0	0	0	0	0	99	0	28	0	166	0	36.2	0	7.48	0	11	0	123	1	127	0	33	0	1	0	104	104	1	1	1	1	0		1		1		1	0	11	0
1	negative	0	0	1	0	0	0	0	0	0	0	0	0	108	0	20	0	60	1	38.3	0	7.48	0	35	1	133	0	97	0	33.5	0	0	1	152	152	1	0	1	1	1	1	1	1	1		1	0	3	0
0	negative	0	0	0	0	0	0	0	0	0	0	0	0	80	0	20	0	100	0	36.9	0	7.48	0	15	0	136	0	176	0	39.3	0	0	1	79	79	0	0	0	3	0	1		1	1		0	0	1	0
0	Adeno	1	0	0	0	0	0	0	0	0	0	0	1	89	0	20	0	120	0	36.8	0	7.48	0	20	0	128	1	173	0	35.3	0	1	1	117	117	2	2	2	1	1	1	1	1	1		0	0	19	0
0	Influenza B	1	0	0	1	0	0	0	0	0	0	0	0	76	0	20	0	144	0	37.9	0	7.48	0	35	1	132	0	119	0	26.7	10	0	1	103	113	1	0	1	1	1	1	1	1	1		0	0	10	0
0	negative	0	0	0	0	0	0	0	0	0	0	0	0	80	0	20	0	140	0	35.6	0	7.48	0	24	0	134	0	143	0	33.6	0	1	0	85	85	0	0	0	1	1			1	1		0	0	34	0
0	negative	0	0	0	0	0	0	0	0	0	0	0	0	110	0	20	0	145	0	39.2	0	7.48	0	18	0	139	0	186	0	30.9	0	0	0	62.9	62.9	1	0	1	1	2		1		1		0	0	2	0
1	rhinovirus	1	0	0	0	0	0	0	0	0	0	0	0	120	0	24	0	105	0	37.8	0	7.48	0	13	0	136	0	99	0	36.7	0	0	0	59.2	59.2	2	0	2	1	1		1	1	1		1	1	1	0
1	negative	0	0	1	0	0	0	0	0	0	0	0	0	114	0	30	1	60	1	38	0	7.48	0	39	1	132	0	87	0	25.7	10	1	1	183.8	193.8	2	0	2	1	1	2	1	1	1		0	1	39	0
1	Influenza A	1	0	0	0	0	0	0	0	1	0	0	0	130	1	22	0	100	0	38.7	0	7.48	0	26	0	136	0	153	0	38	0	1	0	82.5	82.5	1	0	1	1	1		1	1	1		1	0	10	0
1	negative	0	0	0	0	0	0	0	0	0	0	0	0	74	0	20	0	90	0	36.6	0	7.48	0	29	0	134	0	109	0	41.4	0	1	1	99	99	1	0	1	1	0	1	1	1	1		0	0	8	1
0	coronavirus	1	0	0	0	0	0	1	0	0	0	0	0	110	0	22	0	150	0	38.1	0	7.48	0	14	0	130	0	152	0	35.6	0	1	1	82	82	1	0	1	1	1	1	1	1	1		0	0		0
1	Influenza A	1	0	0	0	0	1	0	0	0	0	0	0	72	0	20	0	92	0	36	0	7.48	0	50	1	126	1	122	0	28.8	10	1	0	118	128	0	0	0	1	1			1	1		0	0	5	0
0	negative	0	0	0	0	0	0	1	0	0	0	0	0	100	0	20	0	140	0	37.4	0	7.48	0	15	0	135	0	159	0	32.4	0	1	0	79.6	79.6	1	0	1	1	1		1	1	1		0	0	4	0
1	Boca	1	0	0	0	0	0	0	0	0	0	0	0	126	1	30	1	160	0	36	0	7.48	0	9	0	117	1	151	0	34.3	0	1	1	136	136	2	0	2	1	2	1	1	1	1		0	0		1
1	RSV	1	0	0	0	0	0	0	0	0	0	0	0	125	1	30	1	156	0	36.2	0	7.48	0	11	0	132	0	164	0	43.5	0	1	0	115.9	115.9	2	0	2	1	2		1		1		0	0	10	1
1	negative	0	0	1	0	0	0	0	0	0	0	1	1	120	0	20	0	150	0	37	0	7.48	0	61	1	150	0	193	0	30.3	0	1	0	153	153	2	0	2	1	1		1	1	1		1	0	5	1
1	negative	0	0	0	1	0	0	0	0	0	0	1	1	93	0	0	0	115	0	37.4	0	7.48	0	35	1	129	1	139	0	40.5	0	1	0	158.1	158.1	1	0	1	2	0		1		1		1	0	61	2
1	Influenza B	1	0	0	0	0	0	0	0	1	0	0	0	100	0	20	0	93	0	36.3	0	7.48	0	31	1	130	0	92	0	43.5	0	1	0	92	92	2	0	2	1	2		1		1		0	0		0
1	negative	0	0	0	0	0	0	0	0	1	1	0	0	118	0	30	1	128	0	38.3	0	7.48	0	17	0	135	0	127	0	41.7	0	1	0	107	107	0	0	0	1	1			1	1		0	0	10	0
1	parainfluenza	1	0	0	1	1	0	1	0	0	0	0	0	87	0	20	0	140	0	39	0	7.48	0	14	0	135	0	204	0	38.2	0	1	1	122.8	122.8	2	0	2	1	1	2	1	1	1		0	0	11	0
1	negative	0	1	0	0	1	0	0	0	0	0	0	0	100	0	20	0	143	0	36.6	0	7.48	0	23	0	140	0	102	0	30.1	0	1	1	112	112	2	0	2	1	2	1	1	1	1		0	0	16	2
0	negative	0	0	0	0	0	0	0	0	0	0	0	0	88	0	20	0	140	0	36.2	0	7.48	0	13	0	137	0	142	0	30.7	0	1	1	93.5	93.5	2	0	2	1	1	2	1	1	1		0	0	20	0
0	negative	0	1	0	1	0	0	1	0	0	0	1	0	89	0	20	0	122	0	38.5	0	7.48	0	27	0	148	0	167	0	50.2	0	1	0	116	116	2	0	2	0	0		1		1		0	0		2
1	negative	0	1	0	0	1	0	1	0	0	0	0	0	97	0	20	0	131	0	36	0	7.48	0	18	0	131	0	110	0	34.6	0	1	1	119.1	119.1	0	0	0	1	1	2		1	1		0	0	6	0
1	negative	0	1	0	0	0	0	0	0	0	0	0	0	113	0	20	0	80	1	39.1	0	7.48	0	23	0	136	0	94	0	35.3	0	1	0	122.2	122.2	0	0	0	1	1			1	1		0	0	11	0
1	negative	0	1	1	0	0	0	0	0	0	0	0	0	129	1	20	0	119	0	38.5	0	7.48	0	15	0	133	0	169	0	23.7	10	0	0	109	119	1	0	1	1	1		1	1	1		1	0		0
1	negative	0	0	1	0	0	0	1	0	0	0	0	0	112	0	20	0	131	0	36.1	0	7.48	0	19	0	135	0	167	0	40.7	0	1	1	123.7	123.7	1	0	1	1	2	1	1	1	1		0	0	59	2
1	negative	0	1	0	0	0	0	0	0	0	0	0	0	100	0	20	0	120	0	37.3	0	7.48	0	13	0	131	0	228	0	28.4	10	1	1	106.6	116.6	0	0	0	1	1	2		1	1		1	0		0
1	negative	0	1	0	0	0	0	0	0	0	0	0	0	157	1	22	0	118	0	37	0	7.48	0	49	1	135	0	168	0	33	0	1	1	140	140	2	0	2	1	1	2	1	1	1		0	0	40	1
0	negative	0	0	0	0	0	0	0	0	1	0	0	0	108	0	20	0	100	0	36.8	0	7.48	0	12	0	133	0	134	0	33.8	0	1	0	55.4	55.4	2	0	2	1	1		1	1	1		0	0	7	0
1	negative	0	0	1	0	0	0	1	0	0	0	0	0	113	0	20	0	134	0	38.2	0	7.48	0	16	0	133	0	168	0	23.3	10	0	1	98.7	108.7	1	0	1	1	1	1	1	1	1		0	0	36	1
0	negative	0	0	0	0	0	0	0	0	0	0	0	0	110	0	20	0	110	0	38.3	0	7.48	0	21	0	129	1	136	0	27.7	10	1	1	89.1	99.1	0	0	0	0	2	1		1	1		1	0	45	2
1	negative	0	0	0	0	0	0	0	0	0	0	0	0	92	0	20	0	122	0	37.7	0	7.481	0	13	0	132	0	148	0	33.9	0	1	1	105.2	105.2	2	0	2	1	1	1	1	1	1		1	0	4	0
0	negative	0	0	1	0	0	0	0	0	0	0	1	1	80	0	20	0	110	0	36.7	0	7.481	0	20	0	135	0	159	0	23.4	10	1	1	129.11	139.11	1	0	1	0	2	2	1		1		1	0	21	1
0	negative	0	0	0	0	0	0	1	0	0	0	0	0	127	1	23	0	160	0	36.9	0	7.481	0	7	0	133	0	347	1	31.7	0	1	0	97.4	97.4	1	0	1	0	0		1		1		0	0	20	0
1	negative	0	0	0	1	0	0	1	0	0	0	0	0	125	1	22	0	150	0	36.8	0	7.481	0	47	1	142	0	133	0	38	0	1	1	138.1	138.1	1	0	1	1	1	1	1	1	1		0	0	22	0
1	rhinovirus	1	0	0	0	0	0	0	1	0	0	1	1	147	1	40	1	120	0	38	0	7.482	0	36	1	132	0	238	0	24.5	10	1	0	158.4	168.4	2	0	2	1	2		1		1		0	0	6	1
1	negative	0	0	0	0	0	0	0	0	0	0	0	0	86	0	24	0	200	0	36.8	0	7.483	0	16	0	130	0	119	0	30.5	0	1	0	85.8	85.8	2	0	2	1	1		1	1	1		1	0	41	0
1	negative	0	0	0	0	0	0	1	0	0	0	0	0	74	0	20	0	149	0	37.9	0	7.484	0	21	0	132	0	192	0	35.8	0	1	1	89	89	0	0	0	1	2	1		1	1		0	0	18	0
1	negative	0	0	0	1	0	0	0	0	0	0	0	1	82	0	23	0	100	0	36.6	0	7.484	0	60	1	130	0	159	0	29.1	10	1	1	122.5	132.5	2	0	2	1	1	2	1	1	1		1	0	3	1
1	negative	0	0	1	0	0	0	0	1	0	0	0	1	78	0	24	0	132	0	37.6	0	7.484	0	19	0	136	0	122	0	27	10	1	0	130.2	140.2	0	2	2	3	0		1		1		0	0	17	0
1	rhinovirus	1	0	1	0	0	0	0	0	0	0	0	0	122	0	22	0	100	0	38.2	0	7.485	0	23	0	135	0	122	0	22.7	10	1	0	94.1	104.1	2	0	2	1	1		1	1	1		0	0	19	1
1	negative	0	1	0	1	1	0	1	0	0	0	0	0	97	0	22	0	148	0	37.6	0	7.486	0	22	0	139	0	210	0	31.7	0	1	0	114	114	0	0	0	1	1			1	1		0	0	15	1
1	negative	0	0	0	0	0	0	0	0	0	0	0	0	77	0	30	1	220	0	37.8	0	7.488	0	18	0	140	0	90	0	40.1	0	0	0	99	99	1	0	1	0	0		1		1		0	1	29	0
1	negative	0	0	0	0	1	0	1	0	0	0	1	1	95	0	20	0	210	0	36.8	0	7.489	0	12	0	135	0	197	0	24	10	1	0	74.6	84.6	2	2	2	0	0	2	1		1		1	0	32	0
0	Boca	1	0	0	0	0	0	0	0	0	0	0	0	87	0	20	0	130	0	38.4	0	7.49	0	18	0	134	0	115	0	36.7	0	0	0	77	77	0	0	0	1	1			1	1		0	1	12	0
1	RSV	1	0	0	0	0	0	0	0	1	0	0	0	125	1	20	0	90	0	36.4	0	7.49	0	19	0	141	0	91	0	39.8	0	0	1	96	96	2	0	2	1	1	2	1	1	1		1	0	38	0
1	Influenza B	1	0	0	0	0	0	0	0	0	0	0	0	128	1	28	0	109	0	37.3	0	7.49	0	31	1	138	0	154	0	38.9	0	0	0	103.5	103.5	0	0	0	1	1			1	1		0	0	7	0
1	negative	0	0	0	0	0	0	0	0	0	1	0	0	120	0	20	0	160	0	36.8	0	7.49	0	13	0	139	0	153	0	38.1	0	0	0	68.4	68.4	1	2	2	1	1		1	1	1		1	0	14	0
1	negative	0	0	0	0	1	0	0	0	0	0	0	0	78	0	20	0	115	0	37.1	0	7.49	0	11	0	140	0	108	0	32.9	0	0	0	81	81	2	0	2	1	1		1	1	1		1	0	1	0
0	negative	0	0	0	0	0	0	0	0	0	0	0	0	93	0	26	0	133	0	37.2	0	7.49	0	9	0	136	0	114	0	28.2	10	1	0	85	95	2	0	2	1	0		1		1		0	0	15	0
1	negative	0	0	1	0	0	0	0	0	0	0	0	0	140	1	20	0	108	0	37	0	7.49	0	17	0	130	0	235	0	37	0	0	1	112.2	112.2	1	0	1	1	1	1	1	1	1		0	0	14	0
0	rhinovirus	1	0	0	1	0	1	0	0	0	0	0	0	100	0	20	0	143	0	36.5	0	7.49	0	63	1	130	0	140	0	17.8	10	0	1	128	138	2	0	2	1	1	1	1	1	1		1	1	15	0
1	negative	0	0	0	0	0	0	0	0	0	0	0	0	102	0	26	0	150	0	37	0	7.49	0	34	1	139	0	104	0	36.5	0	0	1	110	110	2	0	2	0	2	2	1		1		0	0	13	1
1	negative	0	0	0	0	0	0	0	0	0	0	0	0	118	0	27	0	160	0	38.3	0	7.49	0	24	0	136	0	160	0	35.8	0	0	1	95.1	95.1	2	0	2	1	1	2	1	1	1		0	0	19	0
0	negative	0	0	0	0	0	0	1	0	0	0	0	0	125	1	20	0	140	0	37.6	0	7.49	0	13	0	132	0	261	1	38	0	0	0	63.9	63.9	2	0	2	1	1		1	1	1		0	0	1	0
0	negative	0	0	0	0	0	0	1	0	0	0	0	0	77	0	20	0	141	0	36.8	0	7.49	0	10	0	136	0	182	0	30.9	0	0	0	66.5	66.5	2	0	2	2	2		1		1		0	0	2	0
1	negative	0	0	1	0	0	0	0	0	0	0	0	1	111	0	22	0	107	0	37.9	0	7.49	0	22	0	124	1	159	0	27.2	10	1	0	134.11	144.11	2	0	2	1	1		1	1	1		0	0	10	1
0	negative	0	1	0	0	1	0	1	0	0	0	0	0	75	0	25	0	100	0	37.8	0	7.49	0	18	0	138	0	102	0	27.2	10	0	1	93.7	103.7	1	0	1	1	1	1	1	1	1		1	0	0	0
1	negative	0	0	1	0	0	0	0	1	0	0	0	0	92	0	20	0	170	0	38.7	0	7.49	0	22	0	135	0	161	0	34.4	0	1	1	149	149	1	0	1	0	0	2	1		1		0	0	4	1
0	negative	0	0	0	0	0	0	0	0	0	0	0	0	150	1	22	0	139	0	36.7	0	7.49	0	33	1	126	1	127	0	44.7	0	1	0	107	107	1	0	1	1	1		1	1	1		0	0	5	1
1	rhinovirus	1	0	0	0	0	0	1	0	0	0	0	0	110	0	20	0	154	0	38.4	0	7.49	0	11	0	137	0	105	0	33	0	1	0	80	80	0	0	0	1	1			1	1		0	0		0
1	RSV	1	0	1	0	0	0	0	1	0	0	1	0	100	0	22	0	118	0	37	0	7.49	0	15	0	133	0	138	0	39	0	1	0	136	136	1	0	1	1	0		1		1		0	0	11	1
1	negative	0	0	0	0	0	0	0	0	0	0	0	0	82	0	20	0	148	0	37.9	0	7.49	0	20	0	134	0	191	0	38.1	0	1	0	80	80	1	0	1	1	1		1	1	1		0	0	13	0
1	negative	0	0	0	0	0	0	0	0	0	0	1	1	104	0	20	0	150	0	38.6	0	7.49	0	26	0	135	0	87	0	41.4	0	1	0	109	109	2	0	2	1	2		1		1		0	0		0
0	negative	0	0	0	0	0	0	0	0	0	0	0	0	66	0	20	0	116	0	38.6	0	7.49	0	8	0	136	0	116	0	36.3	0	1	1	95.7	95.7	0	0	0	0	0	1		1	1		0	0		0
1	negative	0	0	0	0	0	0	1	0	0	0	0	0	134	1	20	0	159	0	37.5	0	7.49	0	15	0	132	0	203	0	34.4	0	1	0	91.3	91.3	0	2	2	1	2		1		1		0	0	23	2
0	negative	0	0	0	0	0	0	0	0	0	0	0	0	115	0	20	0	90	0	38.6	0	7.49	0	10	0	138	0	67	0	33.7	0	1	0	50.11	50.11	0	0	0	1	1			1	1		1	0	8	0
1	metapneumovirus	1	0	0	0	0	1	0	0	0	0	0	0	95	0	22	0	154	0	38.1	0	7.49	0	45	1	132	0	328	1	21.7	10	1	1	94	104	2	2	2	1	1	2	1	1	1		0	0	4	1
1	negative	0	0	0	0	1	0	1	0	0	0	0	0	130	1	30	1	130	0	38.4	0	7.49	0	28	0	132	0	300	1	33.5	0	1	0	137.7	137.7	2	2	2	1	2		1		1		0	0	12	1
0	negative	0	0	0	1	0	0	0	0	0	0	0	0	82	0	20	0	120	0	36.5	0	7.49	0	28	0	134	0	141	0	29.6	10	1	0	85	95	0	0	0	1	1			1	1		0	0		0
1	negative	0	0	0	0	0	0	1	0	0	0	0	0	106	0	20	0	130	0	39.5	0	7.49	0	14	0	138	0	180	0	39.1	0	1	0	76.4	76.4	1	0	1	1	1		1	1	1		0	0	6	0
1	negative	0	0	0	0	0	0	0	0	0	0	0	0	151	1	22	0	141	0	40	1	7.49	0	14	0	137	0	135	0	37.7	0	1	0	97.3	97.3	1	0	1	1	1		1	1	1		0	0	5	0
1	negative	0	0	0	0	0	0	1	0	0	0	0	0	104	0	20	0	122	0	37.4	0	7.49	0	16	0	131	0	155	0	28.8	10	1	0	76.8	86.8	2	0	2	1	1		1	1	1		0	0	21	1
0	negative	0	0	0	0	0	0	0	0	0	0	0	0	86	0	24	0	113	0	36.5	0	7.49	0	33	1	139	0	237	0	31.4	0	1	0	94	94	0	0	0	1	1			1	1		1	1	19	0
1	Influenza A	1	0	0	0	0	0	0	0	0	0	0	0	114	0	20	0	160	0	38	0	7.49	0	22	0	126	1	146	0	31.4	0	1	1	99.11	99.11	0	0	0	1	1	1		1	1		0	0	2	0
1	metapneumovirus	1	0	0	1	0	0	0	0	0	0	0	0	100	0	23	0	120	0	38.2	0	7.49	0	15	0	131	0	123	0	42.4	0	1	0	94	94	2	0	2	1	1		1	1	1		0	0	4	2
1	negative	0	0	0	0	0	0	0	0	0	0	1	0	103	0	23	0	107	0	37.1	0	7.49	0	24	0	141	0	125	0	32.2	0	0	0	105	105	1	0	1	1	2		1		1		0	0	10	1
1	negative	0	0	0	0	1	0	1	0	0	0	1	1	76	0	20	0	157	0	36.5	0	7.49	0	33	1	149	0	266	1	32.5	0	1	0	145.8	145.8	2	0	2	3	0		1		1		1	1	25	2
1	negative	0	0	0	0	0	0	0	0	0	0	0	0	94	0	24	0	124	0	36.5	0	7.49	0	55	1	157	0	133	0	44.2	0	1	1	130.3	130.3	0	0	0	1	1	1		1	1		0	0	15	1
1	negative	0	0	0	1	1	0	1	0	0	0	1	1	92	0	26	0	140	0	37.2	0	7.49	0	20	0	132	0	227	0	33.3	0	1	1	122.2	122.2	2	0	2	0	0	2	1		1		0	0	49	2
0	negative	0	0	0	0	0	0	0	0	0	0	0	0	100	0	20	0	130	0	37.1	0	7.49	0	29	0	136	0	143	0	31.9	0	0	0	68.2	68.2	1	0	1	1	1		1	1	1		0	0	23	0
1	negative	0	0	0	0	0	0	0	0	0	0	0	1	116	0	18	0	120	0	36	0	7.49	0	18	0	126	1	98	0	29.9	10	1	1	119.1	129.1	2	2	2	1	1	2	1	1	1		1	0	110	2
0	negative	0	0	1	1	0	0	0	0	0	0	0	0	90	0	24	0	90	0	37	0	7.49	0	22	0	130	0	84	0	30.3	0	1	0	122	122	0	0	0	1	1			1	1		0	0	1	1
1	negative	0	0	1	1	0	0	0	0	0	0	0	0	66	0	22	0	110	0	36.5	0	7.49	0	10	0	136	0	107	0	23.4	10	1	1	144.11	154.11	2	2	2	1	2	2	1		1		0	0	40	1
1	negative	0	0	0	0	0	0	0	0	0	0	0	0	101	0	20	0	141	0	35.5	0	7.49	0	22	0	136	0	114	0	34.6	0	0	0	80.9	80.9	2	0	2	1	1		1	1	1		1	0	12	0
0	negative	0	0	0	0	0	0	1	0	0	0	0	0	107	0	22	0	130	0	39.4	0	7.49	0	14	0	138	0	165	0	30.5	0	1	0	74	74	2	0	2	1	1		1	1	1		0	0	8	0
1	negative	0	0	0	0	1	0	1	0	0	0	0	0	67	0	32	1	123	0	36	0	7.49	0	23	0	134	0	141	0	39.8	0	1	1	127	127	2	0	2	1	1	2	1	1	1		1	0	25	0
1	negative	0	0	0	0	0	1	0	0	0	0	1	1	120	0	20	0	80	1	36	0	7.49	0	97	1	136	0	91	0	22.9	10	1	0	143.7	153.7	0	1	1	0	0		1		1		1	0	21	2
0	negative	0	0	0	0	1	0	1	0	0	0	0	0	126	1	30	1	146	0	38.4	0	7.491	0	18	0	134	0	154	0	28.1	10	0	0	106	116	2	0	2	1	1		1	1	1		1	0	25	0
0	negative	0	0	1	0	0	0	0	0	0	0	0	0	67	0	18	0	93	0	38.4	0	7.491	0	21	0	136	0	157	0	24	10	0	0	59	69	0	0	0	1	1			1	1		0	1	45	0
1	negative	0	0	0	0	0	0	1	0	0	0	0	0	98	0	20	0	104	0	36.7	0	7.491	0	6	0	133	0	123	0	28.7	10	1	0	81.1	91.1	2	0	2	0	2		1		1		0	0	7	0
0	rhinovirus	1	1	0	0	1	0	0	0	0	0	1	0	105	0	20	0	119	0	37	0	7.492	0	42	1	145	0	159	0	27.1	10	1	1	138	148	2	1	2	1	1	1	1	1	1		1	0	43	0
0	negative	0	0	1	0	0	0	0	0	0	0	0	0	110	0	20	0	120	0	38.3	0	7.492	0	13	0	129	1	106	0	24.5	10	1	0	121.11	131.11	1	2	2	1	1		1	1	1		0	0	30	0
0	negative	0	0	0	0	0	1	0	0	0	0	0	1	92	0	20	0	90	0	36.4	0	7.493	0	4	0	135	0	48	0	30.3	0	1	1	72.5	72.5	2	0	2	0	0	2	1		1		0	0	43	0
1	Influenza A	1	0	0	0	0	0	0	0	0	0	0	0	120	0	20	0	130	0	36	0	7.494	0	15	0	136	0	691	1	33.3	0	0	0	60	60	2	0	2	1	1		1	1	1		1	0	11	0
0	negative	0	0	0	0	0	1	0	0	0	0	0	0	86	0	20	0	110	0	36.5	0	7.494	0	21	0	135	0	109	0	32.8	0	1	0	77.1	77.1	2	0	2	1	1		1	1	1		1	0	13	0
1	negative	0	0	0	1	0	0	0	0	1	0	0	0	56	0	20	0	112	0	37.1	0	7.494	0	25	0	131	0	118	0	41.1	0	1	0	101	101	1	0	1	1	0		1		1		0	0	7	0
0	negative	0	0	0	0	1	0	0	0	0	0	0	0	63	0	20	0	110	0	36.9	0	7.496	0	19	0	143	0	102	0	32.9	0	0	0	83	83	1	0	1	1	2		1		1		0	0	8	0
1	rhinovirus	1	0	0	0	0	0	0	0	0	0	0	0	82	0	20	0	120	0	38	0	7.496	0	20	0	134	0	124	0	36.3	0	0	0	50.2	50.2	1	0	1	1	2		1		1		0	0	1	0
1	negative	0	0	0	0	0	0	1	1	0	0	0	1	113	0	20	0	100	0	36.5	0	7.499	0	45	1	127	1	108	0	30.7	0	1	1	151	151	1	0	1	3	0	1	1	1	1		0	0	8	1
1	negative	0	0	0	0	1	0	0	0	0	0	0	0	88	0	20	0	193	0	36.2	0	7.499	0	35	1	148	0	143	0	30.8	0	1	1	141.1	141.1	2	0	2	1	1	1	1	1	1		1	0	6	2
1	rhinovirus	1	0	1	0	0	0	0	0	0	1	0	0	112	0	20	0	100	0	36.6	0	7.5	0	47	1	131	0	174	0	30.1	0	0	0	119	119	2	2	2	1	1	1	1	1	1		1	0	45	0
1	negative	0	0	0	0	0	0	1	0	0	0	0	0	91	0	20	0	140	0	36.5	0	7.5	0	17	0	137	0	206	0	33.8	0	0	1	97.1	97.1	1	0	1	1	2	2	1		1		0	0	1	0
0	negative	0	0	0	0	0	1	0	0	0	0	0	0	80	0	22	0	130	0	36.5	0	7.5	0	76	1	132	0	111	0	18.5	10	1	1	113	123	2	0	2	1	1	2	1	1	1		0	0	17	1
1	rhinovirus	1	0	0	0	0	0	0	0	0	0	0	0	94	0	20	0	113	0	36.6	0	7.5	0	7	0	133	0	114	0	37.6	0	0	1	92	92	0	0	0	0	0	1		1	1		1	0	14	0
0	rhinovirus	1	0	0	0	0	0	0	0	0	0	0	0	120	0	20	0	90	0	36.6	0	7.5	0	68	1	137	0	148	0	31.6	0	0	0	83.4	83.4	1	0	1	0	0		1		1		0	1	37	0
0	Influenza A	1	0	0	0	0	0	0	0	0	0	0	0	80	0	24	0	127	0	36.6	0	7.5	0	11	0	133	0	125	0	32.4	0	0	1	74.3	74.3	0	0	0	1	1	2		1	1		0	0	30	0
0	negative	0	0	0	0	0	0	0	0	0	0	0	0	107	0	22	0	121	0	36.7	0	7.5	0	6	0	127	1	102	0	34.6	0	0	1	97.3	97.3	2	0	2	0	0	1	1	1	1		0	0	5	0
1	negative	0	0	0	0	0	0	0	0	0	0	0	0	130	1	22	0	170	0	39.8	0	7.5	0	14	0	134	0	193	0	34.8	0	0	1	102.6	102.6	1	0	1	1	1	2	1	1	1		0	1	10	0
1	negative	0	0	0	0	0	0	0	0	0	0	0	0	105	0	20	0	110	0	38.7	0	7.5	0	24	0	132	0	119	0	36	0	1	0	76	76	1	0	1	1	2		1		1		0	0	7	0
1	negative	0	0	0	0	0	0	0	0	0	0	1	1	135	1	24	0	90	0	38.2	0	7.5	0	36	1	137	0	175	0	26.9	10	1	0	142	152	2	0	2	1	1		1	1	1		0	0	31	1
1	negative	0	0	0	0	0	0	0	0	0	0	1	1	121	0	24	0	169	0	36.4	0	7.5	0	10	0	111	1	91	0	34	0	1	1	138	138	2	0	2	1	1	2	1	1	1		0	0	16	1
0	negative	0	0	0	0	0	0	0	0	0	0	0	0	86	0	20	0	131	0	36.4	0	7.5	0	20	0	130	0	126	0	35	0	1	1	88.4	88.4	2	0	2	0	2	1	1	1	1		0	0	24	0
0	negative	0	1	0	0	0	0	1	0	0	0	0	0	95	0	20	0	73	1	37.6	0	7.5	0	32	1	136	0	100	0	26.5	10	1	1	133	143	2	0	2	3	0	2	1		1		0	0	6	1
0	RSV	1	0	1	0	0	1	0	1	0	0	0	0	96	0	24	0	140	0	38.6	0	7.5	0	13	0	136	0	111	0	28.3	10	1	1	117	127	0	0	0	1	1	2		1	1		0	0		1
0	negative	0	0	0	0	0	0	0	0	0	0	0	0	90	0	20	0	150	0	38.5	0	7.5	0	11	0	133	0	132	0	31.2	0	1	1	83	83	0	0	0	0	0	1		1	1		0	1	20	0
1	negative	0	0	0	0	0	0	0	0	0	0	0	0	86	0	20	0	124	0	37.5	0	7.5	0	46	1	136	0	130	0	37.7	0	1	1	104.3	104.3	1	0	1	1	2	1	1	1	1		0	0	29	0
1	negative	0	0	0	0	1	0	1	0	0	0	0	0	88	0	22	0	100	0	38.6	0	7.5	0	17	0	133	0	167	0	28.7	10	1	1	105	115	2	0	2	1	2	1	1	1	1		0	0	15	0
1	negative	0	0	0	0	0	0	0	0	0	0	0	0	108	0	20	0	130	0	36.7	0	7.5	0	25	0	131	0	184	0	35.5	0	1	0	89.4	89.4	1	0	1	1	2		1		1		0	0	5	0
0	rhinovirus	1	0	0	0	0	0	0	0	0	0	0	0	62	0	20	0	153	0	37.5	0	7.5	0	11	0	135	0	119	0	36.4	0	0	0	56.8	56.8	2	0	2	1	1		1	1	1		0	0	10	0
0	negative	0	0	0	0	0	0	0	0	0	1	0	0	79	0	26	0	87	1	37	0	7.5	0	25	0	135	0	88	0	32	0	1	0	102.6	102.6	0	0	0	1	1			1	1		0	0	20	0
1	negative	0	0	0	0	1	0	0	0	0	0	0	0	92	0	22	0	81	1	37.6	0	7.5	0	31	1	140	0	122	0	28.2	10	1	1	141	151	0	0	0	1	1	2		1	1		0	0		2
1	negative	0	0	0	0	0	0	0	0	0	0	0	0	99	0	18	0	127	0	37.1	0	7.5	0	17	0	131	0	143	0	46.2	0	1	1	66	66	0	0	0	3	0	1		1	1		0	0	5	0
1	negative	0	0	0	0	0	0	1	0	0	0	1	1	64	0	18	0	110	0	35.6	0	7.5	0	53	1	123	1	222	0	24.8	10	1	0	131	141	2	0	2	1	1		1	1	1		0	0	11	2
1	negative	0	0	0	0	0	0	0	0	0	0	0	0	126	1	24	0	100	0	37.8	0	7.5	0	33	1	126	1	394	1	44.1	0	1	0	144.7	144.7	2	0	2	0	0		1		1		0	0	12	0
0	negative	0	1	0	0	0	0	1	0	0	0	0	0	104	0	22	0	155	0	36.5	0	7.5	0	20	0	141	0	196	0	38.7	0	1	0	91	91	1	0	1	1	1		1	1	1		1	0	8	2
1	rhinovirus	1	1	0	0	0	0	0	0	0	0	1	1	78	0	22	0	145	0	36.9	0	7.5	0	11	0	136	0	116	0	35.7	0	1	1	138	138	2	0	2	1	2	2	1		1		0	0	25	1
0	Adeno	1	0	0	0	0	0	0	0	0	0	0	0	65	0	20	0	109	0	39.1	0	7.5	0	14	0	136	0	116	0	35.3	0	1	0	54	54	0	0	0	1	1			1	1		0	0	4	0
1	negative	0	0	0	1	0	0	0	0	0	0	0	0	86	0	20	0	110	0	38.9	0	7.5	0	23	0	135	0	113	0	38.4	0	1	1	102.5	102.5	2	0	2	1	1	2	1	1	1		0	0	6	0
1	Influenza B	1	0	0	0	0	0	0	1	0	0	0	0	86	0	18	0	120	0	36.5	0	7.5	0	30	0	133	0	199	0	31.3	0	1	1	120.3	120.3	0	2	2	1	2	2	1		1		0	1	36	1
0	rhinovirus	1	0	0	0	0	0	0	0	1	0	0	0	108	0	24	0	140	0	38.4	0	7.5	0	18	0	135	0	93	0	42	0	1	1	90.1	90.1	2	0	2	0	2	2	1		1		0	0	8	0
1	rhinovirus	1	0	1	0	0	0	0	0	0	0	0	0	78	0	20	0	108	0	36.4	0	7.5	0	15	0	135	0	124	0	32.8	0	1	0	120	120	0	0	0	1	1			1	1		0	0	5	0
1	negative	0	0	1	0	0	0	0	0	0	0	0	0	96	0	20	0	100	0	36.6	0	7.5	0	26	0	130	0	123	0	29.2	10	1	0	107.6	117.6	1	0	1	1	1		1	1	1		0	0	16	1
0	Influenza B	1	0	0	0	0	0	1	0	0	0	0	0	99	0	22	0	140	0	36.4	0	7.5	0	15	0	128	1	304	1	29.4	10	1	0	94.5	104.5	1	0	1	1	1		1	1	1		0	0		2
0	parainfluenza	1	0	0	0	0	0	0	0	0	0	0	0	109	0	30	1	140	0	39.6	0	7.5	0	19	0	143	0	140	0	38.7	0	1	1	100	100	1	0	1	1	1	1	1	1	1		0	0	9	0
1	negative	0	1	0	0	0	0	0	1	0	0	1	0	155	1	40	1	60	1	38.7	0	7.5	0	10	0	121	1	237	0	31.5	0	0	0	185	185	0	0	0	1	1			1	1		1	1		1
1	negative	0	0	0	0	0	0	0	0	1	1	0	0	128	1	28	0	161	0	37.5	0	7.5	0	8	0	129	1	128	0	34.3	0	1	1	124	124	2	0	2	1	1	1	1	1	1		1	0	6	0
1	negative	0	0	1	0	0	0	0	0	0	0	1	1	133	1	26	0	130	0	36	0	7.5	0	22	0	135	0	115	0	28.9	10	1	1	136	146	2	0	2	1	2	1	1	1	1		0	0	1	1
0	negative	0	0	0	0	0	0	0	0	0	0	0	0	68	0	20	0	110	0	38.6	0	7.5	0	14	0	132	0	119	0	32.2	0	1	0	59.11	59.11	1	0	1	1	1		1	1	1		0	0	5	0
1	Adeno	1	0	0	0	0	0	0	0	0	0	1	0	69	0	20	0	140	0	39	0	7.5	0	13	0	135	0	97	0	35.6	0	1	0	108	108	1	0	1	1	2		1		1		0	0	6	0
1	negative	0	0	0	0	1	0	0	0	0	1	0	0	114	0	28	0	130	0	37.4	0	7.5	0	13	0	139	0	125	0	34.9	0	1	1	100.6	100.6	1	2	2	1	1	1	1	1	1		0	0		0
0	negative	0	0	0	0	0	0	0	0	0	0	0	0	100	0	20	0	140	0	38.5	0	7.501	0	15	0	141	0	172	0	24.9	10	1	1	76.3	86.3	1	0	1	1	2	2	1		1		1	0	87	0
1	negative	0	0	0	0	0	0	0	0	0	0	0	1	138	1	23	0	112	0	39	0	7.502	0	12	0	134	0	123	0	26.1	10	1	1	88.6	98.6	0	0	0	0	0	1		1	1		0	0	30	2
1	negative	0	0	0	0	0	0	0	0	0	0	0	0	88	0	20	0	133	0	37.5	0	7.503	0	14	0	134	0	157	0	36	0	1	1	76.6	76.6	0	0	0	0	0	1		1	1		0	0	15	0
1	rhinovirus	1	0	0	0	0	0	1	0	0	0	1	1	117	0	21	0	140	0	36.4	0	7.503	0	24	0	143	0	124	0	31.6	0	1	0	92.9	92.9	2	0	2	1	1		1	1	1		1	0	15	0
1	negative	0	0	0	0	1	0	1	0	0	0	0	0	128	1	20	0	157	0	36	0	7.503	0	107	1	132	0	124	0	34.8	0	1	1	142.6	142.6	2	0	2	1	1	2	1	1	1		0	0	8	0
0	negative	0	0	0	0	0	0	0	0	0	0	0	1	134	1	17	0	145	0	38.2	0	7.505	0	78	1	146	0	197	0	34.2	0	1	0	105.4	105.4	2	0	2	1	0		1		1		1	0	89	0
0	negative	0	1	0	0	0	0	1	0	0	0	0	0	70	0	16	0	140	0	36.4	0	7.505	0	16	0	131	0	75	0	26.4	10	1	1	103.4	113.4	2	0	2	1	1	2	1	1	1		1	0	11	2
1	negative	0	0	0	0	0	0	0	0	0	0	1	1	120	0	24	0	116	0	39.4	0	7.508	0	45	1	135	0	67	0	35.7	0	1	0	109	109	0	0	0	1	1			1	1		1	0	28	0
1	negative	0	0	0	0	1	0	0	0	0	0	0	0	72	0	20	0	116	0	37.2	0	7.51	0	12	0	132	0	101	0	36.6	0	0	1	91.11	91.11	1	0	1	1	2	1	1	1	1		0	0	9	0
0	negative	0	0	0	1	0	0	1	0	0	0	0	0	76	0	20	0	120	0	36.6	0	7.51	0	23	0	139	0	152	0	27.3	10	1	0	83	93	0	0	0	1	1			1	1		0	0	10	0
0	negative	0	0	0	0	0	0	0	0	0	0	0	0	66	0	16	0	110	0	36.5	0	7.51	0	5	0	141	0	99	0	37.6	0	1	0	73	73	0	2	2	1	1		1	1	1		1	0	10	0
1	negative	0	0	0	0	0	0	0	0	0	0	0	0	76	0	24	0	110	0	37.3	0	7.51	0	8	0	128	1	111	0	36.4	0	1	0	68	68	2	0	2	1	2		1		1		0	0	18	0
0	negative	0	0	0	0	0	1	1	0	0	0	0	0	84	0	20	0	160	0	38.8	0	7.51	0	27	0	131	0	367	1	30.2	0	1	1	89.3	89.3	0	0	0	0	0	1		1	1		0	0	66	0
1	negative	0	0	0	0	0	0	0	0	0	0	0	0	80	0	20	0	90	0	38.4	0	7.51	0	15	0	128	1	123	0	39.1	0	0	1	78	78	1	0	1	0	2	1	1	1	1		0	0	7	0
1	negative	0	0	0	0	0	0	0	0	0	0	0	0	115	0	20	0	110	0	37.8	0	7.51	0	13	0	137	0	104	0	39.2	0	0	1	60	60	0	0	0	0	2	1		1	1		0	0	9	0
1	negative	0	0	0	0	0	0	0	0	0	0	0	0	125	1	20	0	120	0	37.7	0	7.51	0	20	0	125	1	164	0	37	0	0	0	111.4	111.4	2	0	2	1	1		1	1	1		0	0	12	0
0	negative	0	0	0	0	0	0	0	0	0	0	0	0	80	0	20	0	120	0	37.8	0	7.51	0	24	0	133	0	98	0	22.9	10	0	1	87.1	97.1	1	0	1	1	1	2	1	1	1		0	0	19	0
1	negative	0	1	0	0	0	0	0	0	0	0	0	0	90	0	24	0	120	0	38	0	7.51	0	16	0	135	0	111	0	27.9	10	0	1	103.7	113.7	2	0	2	1	2	2	1		1		0	0	16	0
1	negative	0	0	0	0	0	0	0	0	0	0	0	0	86	0	26	0	198	0	37.5	0	7.51	0	15	0	136	0	101	0	29.3	10	0	1	86.8	96.8	2	0	2	1	2	2	1		1		0	0	2	0
1	negative	0	0	0	0	0	0	0	0	0	0	0	0	175	1	20	0	130	0	36.6	0	7.51	0	30	0	133	0	165	0	35.3	0	1	1	99.2	99.2	1	0	1	1	1	1	1	1	1		0	0	12	0
1	negative	0	0	0	0	0	0	0	0	0	0	0	0	55	0	18	0	105	0	36.9	0	7.51	0	20	0	136	0	96	0	44.6	0	1	1	97	97	2	0	2	1	1	1	1	1	1		0	0	14	1
0	negative	0	0	0	0	1	0	0	0	0	0	0	0	99	0	20	0	140	0	39.5	0	7.51	0	17	0	135	0	105	0	35.3	0	1	0	79	79	2	0	2	1	1		1	1	1		0	0		0
1	negative	0	0	0	0	0	0	0	0	0	0	0	0	80	0	20	0	120	0	37.9	0	7.51	0	13	0	135	0	154	0	38.1	0	1	1	96.5	96.5	2	0	2	1	2	2	1		1		0	0	25	0
1	negative	0	0	0	0	0	0	0	0	0	0	0	0	104	0	20	0	139	0	37.4	0	7.51	0	19	0	137	0	131	0	43.1	0	1	0	76.8	76.8	1	0	1	1	1		1	1	1		1	0	4	0
1	negative	0	0	0	1	0	0	0	0	0	0	0	0	95	0	20	0	127	0	38.2	0	7.51	0	24	0	136	0	161	0	36.6	0	1	1	110	110	1	0	1	1	1	1	1	1	1		0	0	10	0
0	rhinovirus	1	0	0	1	1	0	0	0	0	0	0	0	94	0	20	0	106	0	37.9	0	7.51	0	18	0	129	1	149	0	32.6	0	1	0	120.4	120.4	2	0	2	1	1		1	1	1		0	0	5	0
1	Influenza A	1	0	0	0	1	0	0	0	1	1	0	0	102	0	22	0	118	0	37.2	0	7.51	0	47	1	131	0	141	0	44.7	0	1	1	126	126	0	0	0	1	2	1		1	1		0	0	4	1
1	negative	0	0	1	0	1	0	1	1	0	0	1	0	112	0	23	0	90	0	36	0	7.51	0	46	1	139	0	315	1	41.6	0	1	1	212	212	0	2	2	1	1	1	1	1	1		0	0	44	0
1	negative	0	0	0	0	0	0	0	0	0	0	0	0	92	0	20	0	117	0	36.3	0	7.51	0	20	0	130	0	194	0	35.8	0	1	1	79	79	1	0	1	1	1	2	1	1	1		0	0		0
1	negative	0	0	0	0	0	0	0	0	1	0	0	0	108	0	20	0	110	0	36.5	0	7.51	0	12	0	135	0	103	0	39.5	0	1	0	72	72	2	0	2	1	2		1		1		0	0	29	0
1	negative	0	0	0	0	0	0	0	0	0	0	0	0	77	0	20	0	120	0	36.8	0	7.51	0	11	0	139	0	111	0	39.4	0	1	1	101.3	101.3	1	0	1	1	1	1	1	1	1		0	0	7	0
0	negative	0	0	0	0	0	1	0	0	0	0	0	0	97	0	20	0	150	0	36.5	0	7.51	0	11	0	131	0	113	0	35.2	0	1	0	89.11	89.11	1	0	1	1	2		1		1		0	0	14	0
1	negative	0	0	0	0	0	0	0	0	0	0	0	0	120	0	26	0	160	0	38.1	0	7.51	0	18	0	130	0	208	0	32.8	0	1	0	92.9	92.9	2	0	2	1	1		1	1	1		0	0	16	0
0	negative	0	0	0	0	0	0	0	0	0	0	0	0	108	0	20	0	103	0	39.4	0	7.51	0	9	0	127	1	127	0	32.8	0	0	0	92.4	92.4	2	0	2	1	1		1	1	1		0	1		2
1	negative	0	0	0	0	0	0	1	0	0	0	0	0	98	0	18	0	153	0	38	0	7.51	0	20	0	125	1	118	0	26.3	10	1	1	115.3	125.3	1	0	1	1	1	2	1	1	1		0	0	6	0
0	negative	0	0	1	0	0	0	0	0	0	0	0	0	87	0	20	0	162	0	38.7	0	7.51	0	14	0	136	0	140	0	26.1	10	1	0	92	102	2	0	2	1	1		1	1	1		0	0	6	1
0	Adeno	1	0	0	0	0	0	1	0	0	0	1	1	102	0	42	1	135	0	39	0	7.51	0	67	1	147	0	295	1	29.4	10	1	0	127.6	137.6	2	0	2	3	2		1		1		1	0	11	1
1	negative	0	0	0	0	0	0	0	1	0	0	1	1	64	0	21	0	156	0	37.5	0	7.511	0	16	0	125	1	160	0	24.9	10	1	1	143.1	153.1	0	0	0	0	0	1		1	1		0	0	127	0
1	negative	0	0	1	0	0	0	1	0	0	0	0	0	78	0	20	0	120	0	36	0	7.511	0	14	0	131	0	178	0	37.2	0	1	0	116.7	116.7	0	0	0	1	1			1	1		0	0	19	1
1	negative	0	0	1	0	0	0	0	0	0	0	0	0	130	1	20	0	145	0	38.1	0	7.512	0	36	1	131	0	156	0	27.4	10	1	0	141	151	0	0	0	1	1			1	1		0	0	8	0
0	negative	0	0	0	0	0	0	1	0	0	0	0	1	64	0	28	0	138	0	38.8	0	7.512	0	33	1	130	0	97	0	25.8	10	1	0	99.3	109.3	2	2	2	1	1		1	1	1		0	0	80	1
1	negative	0	0	0	0	0	0	1	0	0	0	0	0	106	0	20	0	122	0	36.3	0	7.514	0	10	0	130	0	239	0	39.7	0	1	0	90.2	90.2	2	0	2	1	1		1	1	1		1	0	7	0
1	negative	0	0	0	0	0	1	0	0	0	0	0	0	106	0	23	0	160	0	36.3	0	7.515	0	29	0	135	0	116	0	27	10	1	1	94	104	0	0	0	1	1	2		1	1		0	0	6	1
1	negative	0	1	0	0	1	0	1	0	0	0	0	0	128	1	20	0	132	0	38.8	0	7.515	0	27	0	140	0	69	0	22	10	1	1	124	134	1	0	1	1	1	1	1	1	1		0	1	26	1
1	negative	0	0	0	1	1	0	0	0	0	0	0	0	88	0	20	0	110	0	37.1	0	7.516	0	18	0	131	0	144.8	0	37	0	1	1	98.11	98.11	2	0	2	0	0	2	1		1		0	0	25	0
0	negative	0	0	0	0	0	0	0	0	0	0	0	1	85	0	20	0	154	0	37	0	7.52	0	12	0	136	0	126	0	35.7	0	0	1	69	69	2	0	2	1	0	2	1		1		0	0	22	0
1	negative	0	0	0	0	0	0	1	0	0	0	0	0	87	0	22	0	114	0	36.1	0	7.52	0	12	0	126	1	154	0	35.9	0	1	0	105	105	1	0	1	1	2		1		1		0	0	24	0
1	negative	0	0	0	0	0	0	0	0	0	0	0	0	68	0	16	0	120	0	36.7	0	7.52	0	23	0	128	1	114	0	39.7	0	0	0	92	92	1	0	1	1	2		1		1		0	0	6	0
1	negative	0	0	0	0	0	0	1	0	0	0	0	0	114	0	22	0	100	0	38.2	0	7.52	0	16	0	127	1	321	1	30.6	0	1	1	134.5	134.5	1	0	1	1	1	1	1	1	1		0	1	30	0
1	negative	0	0	1	0	0	0	0	0	0	0	0	1	130	1	20	0	101	0	38.6	0	7.52	0	17	0	127	1	109	0	29.6	10	0	1	136.9	146.9	1	1	1	1	1	2	1	1	1		0	0	22	1
1	negative	0	0	0	0	0	0	0	0	0	0	0	0	98	0	20	0	130	0	38	0	7.52	0	22	0	136	0	120	0	22.6	10	0	0	78.1	88.1	1	0	1	1	2		1		1		0	0	30	1
1	negative	0	0	0	0	0	0	0	0	0	0	0	0	102	0	24	0	124	0	37.2	0	7.52	0	39	1	140	0	136	0	36.7	0	0	1	112.1	112.1	1	0	1	1	1	2	1	1	1		1	0	2	0
0	negative	0	1	0	0	1	1	0	0	0	0	1	0	64	0	20	0	111	0	37.2	0	7.52	0	21	0	141	0	210	0	29.5	10	1	1	142	152	1	0	1	1	2	1	1	1	1		0	0	17	2
1	negative	0	0	1	0	1	0	1	0	0	0	0	0	88	0	24	0	120	0	37.8	0	7.52	0	18	0	126	1	133	0	24	10	1	0	149.4	159.4	2	0	2	1	1		1	1	1		1	0	10	0
1	negative	0	0	0	0	0	0	0	0	0	0	0	0	134	1	30	1	136	0	37.9	0	7.52	0	20	0	126	1	121	0	36.6	0	1	0	116	116	2	0	2	1	1		1	1	1		0	0		2
1	negative	0	0	0	0	0	0	0	1	0	0	0	0	85	0	20	0	120	0	36.8	0	7.52	0	10	0	138	0	229	0	32.5	0	0	0	62.9	62.9	1	0	1	1	2		1		1		0	0	2	0
1	negative	0	0	0	1	1	0	0	1	0	0	0	0	60	0	20	0	140	0	35.7	0	7.52	0	16	0	130	0	95	0	35.7	0	1	1	147	147	1	0	1	1	2	2	1		1		0	0	5	2
1	negative	0	0	0	0	0	0	1	0	0	0	0	0	117	0	20	0	128	0	38.9	0	7.52	0	15	0	127	1	142	0	33.9	0	1	1	114	114	1	0	1	0	0	1	1	1	1		0	0	5	0
0	negative	0	0	0	0	0	0	0	0	0	1	0	0	98	0	24	0	114	0	37.8	0	7.52	0	17	0	132	0	161	0	36.6	0	1	0	81	81	2	0	2	1	2		1		1		0	0	5	0
1	negative	0	0	0	0	0	0	0	0	0	0	1	1	126	1	24	0	136	0	38.6	0	7.52	0	13	0	131	0	95	0	42.1	0	1	0	109.5	109.5	2	0	2	1	1		1	1	1		0	0	10	1
1	negative	0	0	0	0	0	0	1	1	0	0	0	0	121	0	20	0	151	0	39.3	0	7.52	0	17	0	134	0	168	0	30.1	0	1	0	95.1	95.1	0	0	0	1	1			1	1		0	0	7	0
0	negative	0	1	0	0	0	0	0	0	0	0	0	0	80	0	20	0	80	1	36.4	0	7.52	0	33	1	128	1	85	0	33.1	0	1	1	166.2	166.2	2	0	2	1	1	2	1	1	1		0	0	6	1
1	negative	0	0	0	0	0	0	0	0	0	0	0	0	100	0	30	1	130	0	38.8	0	7.52	0	14	0	127	1	111	0	33.8	0	1	0	133	133	2	0	2	1	1		1	1	1		0	0	11	1
1	negative	0	0	1	0	0	0	0	0	1	0	0	0	104	0	20	0	130	0	38.2	0	7.52	0	15	0	129	1	147	0	35.6	0	1	1	145	145	1	0	1	1	1	1	1	1	1		0	1	19	2
1	negative	0	0	0	0	0	0	1	0	1	1	1	0	113	0	28	0	119	0	40.4	1	7.52	0	24	0	137	0	133	0	34.8	0	1	0	124	124	0	2	2	0	0		1		1		0	1	8	0
1	negative	0	0	1	0	0	0	0	0	0	0	0	0	132	1	20	0	145	0	39	0	7.52	0	10	0	132	0	191	0	28	10	1	1	120	130	0	0	0	1	1	1		1	1		0	0	2	1
0	negative	0	0	1	0	0	0	0	0	0	0	0	0	88	0	18	0	100	0	36.9	0	7.521	0	18	0	137	0	89	0	31.8	0	1	0	99.6	99.6	1	0	1	0	0		1		1		0	0	81	1
1	negative	0	0	0	1	0	0	0	0	0	0	1	1	101	0	20	0	95	0	36.9	0	7.523	0	34	1	139	0	144.8	0	31.1	0	1	1	149	149	0	0	0	1	1	2		1	1		0	0	4	1
1	negative	0	0	0	0	0	0	0	0	0	0	0	0	84	0	21	0	130	0	36.7	0	7.524	0	26	0	145	0	112	0	43.5	0	0	0	76	76	0	0	0	1	1			1	1		0	0		0
1	negative	0	0	1	0	0	0	0	0	0	0	0	0	74	0	18	0	130	0	36.5	0	7.524	0	24	0	124	1	172	0	24.4	10	1	1	126.5	136.5	2	0	2	3	0	2	1		1		0	0	111	0
1	coronavirus	1	0	1	0	0	0	1	0	0	0	0	1	80	0	20	0	120	0	36.5	0	7.528	0	16	0	131	0	152	0	27.5	10	1	0	117.3	127.3	2	0	2	0	0		1		1		0	1	10	0
1	negative	0	0	1	0	0	0	0	0	0	0	0	1	92	0	18	0	120	0	37	0	7.528	0	18	0	146	0	188	0	33.3	0	1	1	109	109	0	0	0	1	1	2		1	1		1	1	78	1
1	negative	0	0	0	0	0	0	0	1	0	0	0	0	92	0	18	0	140	0	37.9	0	7.53	0	37	1	130	0	133	0	38.9	0	0	0	81	81	0	0	0	1	1			1	1		0	1	11	0
1	metapneumovirus	1	0	1	0	0	0	0	0	0	0	0	0	90	0	20	0	159	0	39.2	0	7.53	0	17	0	125	1	132	0	36.2	0	0	0	124	124	0	1	1	0	0		1		1		0	0	7	0
1	Influenza B	1	0	0	0	0	0	0	0	0	1	0	0	107	0	20	0	90	0	37.7	0	7.53	0	16	0	131	0	107	0	33.7	0	0	0	73	73	0	0	0	1	1			1	1		0	0	2	0
1	negative	0	0	0	0	0	0	0	0	0	0	0	0	126	1	20	0	133	0	39	0	7.53	0	20	0	129	1	163	0	37.1	0	0	0	110	110	2	0	2	1	2		1		1		0	0	3	0
1	negative	0	0	0	0	0	0	0	0	0	0	0	1	130	1	25	0	140	0	38.9	0	7.53	0	31	1	141	0	111	0	31.5	0	1	1	126	126	2	0	2	1	1	1	1	1	1		1	0	21	1
1	negative	0	0	0	0	0	0	0	0	0	0	0	0	97	0	20	0	119	0	38.9	0	7.53	0	11	0	132	0	106	0	37.8	0	0	0	60	60	1	0	1	1	2		1		1		0	0	23	0
1	negative	0	0	0	0	0	0	0	0	0	0	0	0	92	0	21	0	126	0	37.1	0	7.53	0	8	0	136	0	124	0	44.2	0	0	1	82.7	82.7	2	0	2	1	1	1	1	1	1		1	0	11	0
1	Influenza A	1	0	0	0	0	0	1	0	0	0	0	0	88	0	28	0	120	0	38.1	0	7.53	0	42	1	131	0	522	1	37.7	0	1	0	121.1	121.1	2	0	2	1	1		1	1	1		1	1	1	1
1	negative	0	0	0	0	0	0	0	0	0	0	0	0	109	0	22	0	108	0	36.6	0	7.53	0	9	0	138	0	118	0	37.7	0	0	1	92.5	92.5	2	0	2	1	2	1	1	1	1		0	0	11	0
0	negative	0	1	0	0	1	0	0	0	0	0	0	0	88	0	20	0	100	0	37.5	0	7.53	0	57	1	132	0	126	0	31.6	0	1	1	124	124	1	0	1	1	1	1	1	1	1		0	0	11	0
0	negative	0	0	0	1	0	0	0	0	0	0	0	0	113	0	20	0	123	0	35.6	0	7.53	0	22	0	137	0	127	0	36.4	0	0	1	83	83	0	0	0	0	0	1		1	1		0	0	3	1
1	rhinovirus	1	0	0	0	0	0	0	0	0	0	0	0	92	0	20	0	127	0	37.2	0	7.53	0	18	0	138	0	157	0	33.4	0	1	0	82	82	2	0	2	1	1		1	1	1		0	0	8	0
0	negative	0	0	0	0	0	0	0	0	0	0	0	0	87	0	25	0	122	0	38	0	7.53	0	14	0	135	0	114	0	39.4	0	0	1	62.8	62.8	2	0	2	1	1	1	1	1	1		1	0	5	0
0	parainfluenza	1	0	0	0	0	0	1	0	0	0	1	1	126	1	22	0	60	1	37.9	0	7.53	0	47	1	126	1	501	1	37.3	0	1	1	179	179	1	0	1	1	2	1	1	1	1		1	0	8	1
0	negative	0	0	1	0	0	0	0	0	0	0	0	0	70	0	18	0	100	0	37.4	0	7.53	0	16	0	135	0	84	0	29.6	10	1	1	89.3	99.3	0	0	0	0	0	1		1	1		0	0	30	1
0	Influenza A	1	0	0	0	0	0	0	0	0	0	0	0	193	1	28	0	232	0	36.6	0	7.53	0	11	0	116	1	137	0	33.8	0	1	1	125	125	1	0	1	1	1	2	1	1	1		0	0	8	0
0	negative	0	0	0	1	0	0	1	0	0	0	0	0	118	0	18	0	100	0	38.7	0	7.53	0	31	1	130	0	350	1	29	10	0	0	104	114	2	0	2	1	2		1		1		0	0		2
0	Influenza B	1	0	0	0	0	0	0	0	0	0	1	1	110	0	22	0	104	0	37.6	0	7.53	0	11	0	131	0	103	0	30.3	0	1	0	70	70	1	0	1	1	1		1	1	1		0	0	6	0
1	negative	0	0	0	0	0	0	1	0	0	0	0	0	125	1	20	0	155	0	38.9	0	7.53	0	22	0	130	0	171	0	48	0	1	0	75	75	1	0	1	1	2		1		1		0	0	7	0
0	negative	0	0	0	0	0	1	1	0	0	0	1	0	90	0	20	0	160	0	38.5	0	7.53	0	15	0	140	0	82	0	34.3	0	1	1	101.6	101.6	2	0	2	1	1	2	1	1	1		0	0	7	0
0	negative	0	0	0	0	0	0	0	0	0	0	1	1	88	0	21	0	120	0	37.9	0	7.53	0	29	0	141	0	259	1	30	0	1	1	115	115	1	0	1	1	2	2	1		1		1	0	71	2
0	negative	0	0	0	1	1	0	0	0	0	1	0	0	115	0	26	0	93	0	38	0	7.53	0	14	0	133	0	109	0	29.7	10	1	1	108	118	2	0	2	1	1	1	1	1	1		0	0	8	0
1	Influenza A	1	0	0	0	0	1	0	0	0	0	0	1	100	0	25	0	100	0	38.4	0	7.53	0	22	0	140	0	106	0	27.9	10	1	0	53.5	63.5	2	0	2	1	2		1		1		0	0	13	0
1	negative	0	0	0	0	0	0	0	0	0	0	1	1	120	0	38	1	80	1	38.2	0	7.53	0	33	1	143	0	129	0	37	0	1	0	160	160	2	0	2	1	1		1	1	1		0	1	13	1
1	Influenza A	1	0	0	0	0	0	0	0	0	0	0	0	107	0	20	0	107	0	38.7	0	7.53	0	33	1	130	0	120	0	41.1	0	1	1	114	114	0	0	0	0	0	1		1	1		0	0	12	2
1	negative	0	0	0	0	1	0	1	0	0	0	0	0	78	0	16	0	140	0	36.6	0	7.53	0	10	0	132	0	132	0	33	0	1	0	91.5	91.5	1	0	1	1	1		1	1	1		0	0	7	1
1	negative	0	0	0	0	0	0	0	0	0	0	0	0	72	0	20	0	108	0	38.6	0	7.533	0	27	0	140	0	155	0	33.7	0	1	1	106	106	2	0	2	1	1	1	1	1	1		0	0	3	2
0	negative	0	0	0	1	0	0	0	0	0	0	0	1	124	0	30	1	120	0	36.7	0	7.535	0	23	0	146	0	99	0	25.9	10	1	1	104	114	0	0	0	1	1	2		1	1		1	0	29	0
0	negative	0	0	1	0	0	0	1	0	0	0	0	1	92	0	20	0	100	0	37.7	0	7.537	0	139	1	145	0	284	1	19.8	10	1	1	140.3	150.3	0	0	0	1	1	2		1	1		0	1	32	0
1	negative	0	0	0	0	0	0	0	0	0	0	0	0	72	0	20	0	120	0	36.8	0	7.54	0	16	0	135	0	118	0	29.1	10	0	1	85	95	0	0	0	3	0	1		1	1		0	0	5	0
0	negative	0	0	0	0	1	0	0	0	0	0	0	0	97	0	17	0	130	0	39.5	0	7.54	0	15	0	140	0	121	0	34.4	0	0	0	78	78	1	0	1	0	2		1		1		0	0	1	0
1	negative	0	0	1	0	0	0	1	0	0	0	0	0	128	1	24	0	126	0	36.8	0	7.54	0	37	1	129	1	164	0	24.8	10	0	1	151.7	161.7	0	0	0	0	2	1		1	1		0	0	8	0
1	negative	0	0	0	0	0	0	0	0	1	0	0	0	114	0	25	0	150	0	37.6	0	7.54	0	9	0	131	0	124	0	38.8	0	1	0	75	75	2	0	2	3	2		1		1		0	0	12	0
1	negative	0	0	0	0	1	0	0	0	0	0	0	0	82	0	22	0	130	0	38	0	7.54	0	35	1	134	0	88	0	30.8	0	1	1	134.8	134.8	2	2	2	1	2	2	1		1		0	0	6	2
1	negative	0	0	0	0	0	0	0	0	0	0	0	0	120	0	22	0	130	0	38.2	0	7.54	0	11	0	131	0	100	0	41.3	0	1	0	52	52	2	0	2	1	1		1	1	1		0	0	5	0
1	negative	0	0	0	0	0	1	1	0	0	0	1	0	80	0	20	0	180	0	36.9	0	7.54	0	20	0	138	0	134	0	24.5	10	1	1	114	124	2	0	2	0	2	2	1		1		0	0	8	1
1	negative	0	0	1	0	0	0	0	1	0	0	0	0	101	0	22	0	110	0	37.4	0	7.54	0	19	0	137	0	106	0	36.8	0	0	1	132	132	1	0	1	1	1	1	1	1	1		0	0	6	0
0	negative	0	0	0	0	0	0	1	1	0	0	0	0	76	0	20	0	170	0	39.4	0	7.54	0	21	0	131	0	153	0	26.7	10	1	1	110.11	120.11	0	0	0	1	1	2		1	1		0	0	51	1
1	negative	0	0	1	0	0	0	0	0	0	0	0	0	70	0	20	0	110	0	38.2	0	7.54	0	32	1	127	1	140	0	36.8	0	1	1	166.2	166.2	1	0	1	0	2		1		1		0	0	19	1
1	negative	0	0	0	0	0	0	0	0	0	0	0	0	95	0	20	0	108	0	39.1	0	7.54	0	20	0	129	1	113	0	34.3	0	1	1	125	125	2	0	2	1	1	2	1	1	1		0	0		0
0	negative	0	0	0	0	0	1	0	0	0	0	0	0	130	1	30	1	151	0	38.9	0	7.548	0	23	0	144	0	144	0	44.9	0	1	1	131	131	0	0	0	1	1	2		1	1		0	0		0
1	RSV	1	0	0	0	0	0	0	0	0	0	0	0	89	0	20	0	136	0	39.9	0	7.55	0	24	0	129	1	154	0	21.6	10	0	1	98	108	1	0	1	2	0	2	1		1		0	0	5	1
1	negative	0	0	0	0	0	0	0	0	0	0	0	0	82	0	20	0	143	0	39.3	0	7.55	0	9	0	136	0	125	0	31.4	0	0	1	78.3	78.3	1	0	1	1	2	2	1		1		1	1	34	0
1	negative	0	0	1	0	0	0	0	0	0	0	1	0	100	0	26	0	96	0	37.8	0	7.55	0	50	1	130	0	112	0	28.4	10	0	1	144.1	154.1	2	0	2	1	2	2	1		1		0	1	5	1
1	negative	0	0	0	0	0	0	0	0	0	0	0	0	95	0	20	0	124	0	37.9	0	7.55	0	13	0	128	1	170	0	38.3	0	1	1	97	97	2	0	2	1	1	1	1	1	1		0	0	7	0
0	metapneumovirus	1	0	0	0	0	1	1	0	0	0	0	0	105	0	20	0	148	0	38	0	7.55	0	41	1	134	0	283	1	31.6	0	1	0	114	114	2	0	2	1	1		1	1	1		0	0	14	0
1	Influenza A	1	0	0	1	1	0	0	0	0	0	0	0	86	0	40	1	120	0	40	1	7.55	0	41	1	154	0	174	0	31.4	0	1	0	178	178	2	0	2	1	1		1	1	1		0	0	42	1
1	negative	0	0	0	0	0	1	1	0	0	0	0	0	122	0	24	0	110	0	38.6	0	7.55	0	26	0	132	0	100	0	28.8	10	1	0	91	101	2	0	2	1	1		1	1	1		0	0	7	0
1	negative	0	0	0	0	0	1	1	0	0	0	0	0	94	0	20	0	110	0	37.7	0	7.55	0	32	1	128	1	171	0	25.2	10	1	0	118	128	0	0	0	1	1			1	1		0	0	28	0
0	negative	0	1	0	0	0	0	1	0	0	0	1	0	102	0	20	0	145	0	38.4	0	7.55	0	29	0	138	0	152	0	36.4	0	1	0	107	107	2	0	2	1	2		1		1		0	0	5	2
1	negative	0	0	0	0	0	0	0	0	1	0	0	0	89	0	22	0	120	0	36	0	7.55	0	32	1	144	0	190	0	38.1	0	1	0	97	97	1	0	1	0	2		1		1		1	0	13	0
1	rhinovirus	1	1	0	0	0	0	0	0	0	0	0	1	150	1	21	0	160	0	38.4	0	7.55	0	10	0	147	0	95	0	36.1	0	1	1	85	85	2	0	2	1	2	1	1	1	1		1	0	15	2
1	rhinovirus	1	0	0	0	0	0	0	0	0	0	0	0	117	0	24	0	101	0	38.1	0	7.55	0	13	0	140	0	104	0	41.9	0	1	0	76.5	76.5	0	2	2	1	1		1	1	1		0	0	3	2
0	metapneumovirus	1	0	0	0	0	1	0	0	0	0	0	0	88	0	20	0	150	0	39.1	0	7.55	0	21	0	137	0	106	0	37	0	1	1	76	76	0	0	0	1	0	1		1	1		0	0	17	0
1	negative	0	1	0	0	0	0	0	0	0	0	1	1	64	0	18	0	50	1	35.8	0	7.55	0	31	1	122	1	37	0	27.6	10	1	1	188	198	2	0	2	1	1	2	1	1	1		0	1	2	1
1	negative	0	0	0	0	0	0	0	0	0	0	0	0	82	0	24	0	109	0	37.4	0	7.55	0	13	0	130	0	178	0	38.2	0	1	0	69.7	69.7	2	0	2	1	2		1		1		0	0	8	0
0	negative	0	0	0	0	0	0	0	0	0	0	0	0	101	0	25	0	114	0	36.5	0	7.556	0	18	0	123	1	300	1	35.5	0	1	1	114	114	2	0	2	1	1	1	1	1	1		0	0	13	0
1	negative	0	0	0	0	0	0	1	0	0	0	0	0	68	0	20	0	144	0	36.5	0	7.56	0	21	0	115	1	293	1	31.8	0	0	1	103	103	2	0	2	1	2	2	1		1		1	0	44	0
1	RSV	1	0	0	0	0	0	1	0	0	0	0	0	68	0	20	0	144	0	36.5	0	7.56	0	21	0	150	0	293	1	31.8	0	0	1	105.3	105.3	1	0	1	1	2	2	1		1		1	0	72	0
0	negative	0	0	0	0	0	0	0	0	0	0	0	0	130	1	24	0	70	1	38.1	0	7.56	0	24	0	136	0	112	0	40.1	0	1	1	83.11	83.11	0	0	0	1	1	2		1	1		1	0	3	0
0	negative	0	1	0	1	1	0	1	0	0	0	0	0	61	0	18	0	140	0	37.8	0	7.56	0	22	0	143	0	135	0	31.3	0	1	1	109.5	109.5	2	0	2	1	2	2	1		1		0	0	4	1
1	Influenza A	1	0	0	0	1	1	0	0	0	0	1	1	112	0	24	0	146	0	38.8	0	7.56	0	36	1	143	0	95	0	28.4	10	1	0	97	107	2	0	2	1	0		1		1		0	0	25	0
1	Influenza A	1	0	0	0	1	0	0	0	0	0	0	0	122	0	22	0	140	0	39.5	0	7.56	0	25	0	133	0	153	0	41.6	0	1	0	100	100	0	0	0	1	1			1	1		0	0	5	0
1	coronavirus	1	0	0	0	0	0	0	0	0	0	0	0	100	0	20	0	146	0	37.8	0	7.56	0	21	0	133	0	83	0	45	0	1	1	92	92	2	0	2	0	0	2	1		1		0	0	31	0
1	negative	0	0	0	0	0	0	0	0	0	0	0	0	100	0	24	0	105	0	38.5	0	7.56	0	21	0	128	1	95	0	35.9	0	1	0	115	115	2	0	2	1	1	1	1	1	1		0	0	15	0
1	negative	0	0	1	0	0	0	0	0	0	0	0	0	104	0	20	0	106	0	38.4	0	7.56	0	19	0	130	0	122	0	25.3	10	0	0	97.7	107.7	1	0	1	1	2		1		1		0	0	10	2
0	negative	0	0	0	0	1	0	0	0	0	0	0	0	84	0	20	0	110	0	38.4	0	7.56	0	15	0	130	0	167	0	32.1	0	0	0	78	78	0	1	1	0	0		1		1		0	0	14	0
1	negative	0	0	0	0	0	1	0	0	0	0	0	0	114	0	25	0	170	0	39	0	7.56	0	29	0	135	0	119	0	31.9	0	1	1	105.1	105.1	2	0	2	1	1	2	1	1	1		0	0	8	0
0	negative	0	0	0	0	0	0	0	0	0	0	0	0	101	0	20	0	100	0	37.8	0	7.57	0	10	0	134	0	112	0	33.8	0	0	0	49.2	49.2	1	0	1	1	2		1		1		0	0	7	0
1	negative	0	0	0	0	0	0	0	0	0	0	0	0	116	0	28	0	137	0	39.2	0	7.57	0	10	0	125	1	110	0	27.7	10	1	1	114.11	124.11	2	0	2	1	1	2	1	1	1		0	0	16	0
1	negative	0	0	0	0	0	0	1	0	0	0	0	0	90	0	20	0	130	0	37	0	7.57	0	6	0	125	1	185	0	29.8	10	0	1	88.11	98.11	2	0	2	1	1	2	1	1	1		0	0	2	0
0	negative	0	0	0	0	0	0	0	0	1	0	0	0	64	0	20	0	134	0	37	0	7.57	0	12	0	134	0	95	0	42.1	0	0	0	60.2	60.2	2	0	2	1	1		1	1	1		0	0	14	0
1	negative	0	0	0	0	0	0	0	0	1	0	0	0	92	0	20	0	142	0	36.5	0	7.57	0	19	0	131	0	119	0	35.4	0	1	1	98	98	0	0	0	0	2	1		1	1		0	0	16	0
1	negative	0	1	0	0	1	0	0	0	0	0	0	0	96	0	20	0	80	1	37.2	0	7.57	0	19	0	134	0	157	0	28.1	10	1	0	123.11	133.11	2	2	2	1	2		1		1		0	0	8	1
0	negative	0	0	0	0	1	0	0	0	0	0	0	0	97	0	20	0	130	0	40	1	7.571	0	17	0	130	0	127	0	22.9	10	1	1	112	122	0	0	0	1	1	1		1	1		0	1	14	2
1	negative	0	0	0	1	0	0	0	0	0	0	0	0	85	0	20	0	107	0	36.7	0	7.578	0	42	1	126	1	179	0	42.5	0	1	1	143	143	0	0	0	1	1	1		1	1		0	0	14	0
0	negative	0	0	0	0	0	0	1	0	0	0	0	0	114	0	24	0	170	0	40	1	7.58	0	18	0	134	0	137	0	34.3	0	0	0	88	88	1	0	1	0	0		1		1		1	1	10	0
0	negative	0	0	1	0	0	0	0	0	0	0	0	0	120	0	20	0	80	1	37.41	0	7.58	0	36	1	129	1	235	0	32.4	0	0	1	158	158	0	2	2	1	2	2	1		1		0	0	47	1
0	negative	0	0	0	0	0	0	0	0	0	0	0	0	160	1	25	0	100	0	37.4	0	7.58	0	15	0	138	0	158	0	34.2	0	0	0	81	81	2	0	2	1	2		1		1		0	0	4	0
1	negative	0	0	0	0	0	0	1	0	0	0	0	1	110	0	22	0	120	0	36.6	0	7.58	0	12	0	139	0	275	1	30.9	0	1	1	103.7	103.7	1	0	1	1	0	2	1		1		1	0	38	1
1	RSV	1	0	0	0	0	1	0	0	0	0	0	0	60	0	20	0	130	0	36.4	0	7.58	0	15	0	131	0	131	0	26.7	10	0	1	104	114	1	0	1	1	1	2	1	1	1		0	0	13	0
1	negative	0	0	1	0	0	0	0	0	0	0	0	0	97	0	28	0	100	0	37.5	0	7.58	0	19	0	135	0	163	0	30.4	0	1	1	122	122	1	0	1	1	1	2	1	1	1		0	0	30	1
0	negative	0	0	0	0	0	0	0	0	0	0	0	1	104	0	26	0	150	0	36.7	0	7.59	0	31	1	135	0	90	0	40.7	0	1	0	105	105	2	0	2	1	1		1	1	1		0	0	2	1
1	negative	0	0	1	0	0	0	0	0	0	0	0	0	170	1	28	0	119	0	39.5	0	7.59	0	17	0	131	0	79	0	42.9	0	1	0	112	112	2	0	2	1	1		1	1	1		0	0	48	1
1	negative	0	0	0	0	0	1	0	0	0	0	0	0	90	0	20	0	167	0	36.6	0	7.59	0	37	1	143	0	84	0	24.7	10	1	1	146	156	0	0	0	1	1	1		1	1		0	0	7	0
1	negative	0	1	0	0	0	0	0	0	0	0	1	1	120	0	27	0	120	0	38.2	0	7.59	0	15	0	130	0	132	0	39.1	0	1	1	130.2	130.2	2	0	2	1	2	2	1		1		0	0	18	0
0	negative	0	1	0	0	0	0	0	0	0	0	1	1	93	0	20	0	109	0	37	0	7.596	0	12	0	135	0	286	1	40.5	0	1	0	108	108	0	0	0	1	1			1	1		1	0	52	2
1	negative	0	0	0	0	0	1	1	0	0	0	0	0	84	0	20	0	160	0	39.1	0	7.6	0	36	1	136	0	193	0	34.4	0	1	0	118	118	0	0	0	1	1			1	1		0	0	14	0
0	negative	0	0	0	0	0	0	0	0	0	0	0	0	140	1	20	0	95	0	39.6	0	7.61	0	17	0	120	1	112	0	26.1	10	1	1	104.8	114.8	1	0	1	1	1	1	1	1	1		0	1	19	0
1	negative	0	0	0	0	0	0	1	0	1	0	1	1	45	0	0	0	113	0	34.5	1	7.619	0	25	0	129	1	144.8	0	31.3	0	0	0	128.2	128.2	1	0	1	0	0		1		1		0	0	23	1
1	negative	0	0	0	0	0	0	0	0	0	0	1	1	96	0	0	0	110	0	36.6	0	7.68	0	43	1	142	0	118	0	34.3	0	1	1	121.11	121.11	1	0	1	1	1	2	1	1	1		1	0	65	0
[truncated: 4 more columns]
